# Supplementary material for: Unravelling the Persistence of the Rare Serovar Salmonella Mikawasima in a Hospital Setting: A Whole-Genome Sequencing Study
Source: Pathogens. 2025 Apr 24;14(5):408. doi: 10.3390/pathogens14050408 (PMC12113854; doi:10.3390/pathogens14050408)
Supplement: Supplementary file 1 [file pathogens-14-00408-s001.zip › Supplementary_table_S1.xlsx]

## Sheet: quast_final_report
ID	Assembly	#contigs(>=0bp)	#contigs(>=1000bp)	#contigs(>=5000bp)	#contigs(>=10000bp)	#contigs(>=25000 bp)	#contigs(>=50000bp)	Total_length(>=0bp)	Total_length(>=1000bp)	Total_length(>=5000bp)	Total_length(>=10000bp)	Total_length(>=25000bp)	Total_length(>=50000bp)	#contigs	Largest_contig	Total_length	GC(%)	N50	N90	auN	L50	L90	#N's_per_100_kbp
H-SM1	contigs	76	41	36	33	29	26	4654989	4640368	4626178	4607462	4557010	4453441	51	388720	4648026	52.26	216183	82324	202019	9	22	0
H-SM10	contigs	68	41	36	33	28	24	4709909	4699544	4686934	4668219	4604398	4448636	48	598069	4704597	52.25	268498	67832	253681	7	21	0
H-SM11	contigs	72	39	34	32	27	23	4709637	4696121	4681774	4668519	4603419	4457213	48	813311	4703036	52.25	268921	68388	312102	6	20	0
H-SM12	contigs	61	35	31	28	23	20	4711145	4700928	4690632	4671930	4606558	4481939	42	1235475	4706002	52.25	268921	82324	495797	4	17	0
H-SM13	contigs	75	41	36	33	28	24	4710494	4696977	4680251	4661567	4596195	4451419	49	677272	4703409	52.25	216249	68388	288440	7	21	0
H-SM14	contigs	65	35	30	28	24	21	4703781	4693113	4681433	4670827	4620761	4496457	41	598024	4697284	52.24	267836	82324	310494	6	18	0
H-SM15	contigs	71	39	35	32	28	24	4699276	4687302	4676820	4657603	4603353	4453131	48	598255	4693105	52.26	210800	82324	258422	8	21	0
H-SM16	contigs	76	45	39	36	32	26	4709480	4697075	4681651	4662927	4612751	4400460	53	455258	4702907	52.25	195563	67740	219646	8	24	0
H-SM17	contigs	71	37	32	30	25	21	4711072	4697928	4683438	4670183	4606371	4460199	45	813230	4703800	52.25	268921	91149	325931	6	18	0
H-SM18	contigs	66	37	32	30	26	22	4709884	4698469	4684122	4670867	4620687	4472823	45	598024	4704035	52.25	268233	91150	259160	7	19	0
H-SM19	contigs	64	39	31	29	26	23	4714714	4706453	4689966	4676710	4637656	4514000	43	598007	4709380	52.26	254966	82324	259848	8	20	0
H-SM2	contigs	70	39	34	31	27	23	4712616	4700598	4686251	4665396	4615220	4479105	46	597931	4705603	52.26	216249	91149	260135	7	20	0
H-SM20	contigs	61	36	32	30	26	23	4710820	4700920	4692585	4679330	4628878	4505166	42	598007	4705779	52.25	268492	82324	257470	7	20	0
H-SM21	contigs	54	32	28	27	24	22	4703060	4694171	4685884	4680734	4640859	4561743	39	611295	4699538	52.25	270988	91149	275284	7	18	0
H-SM22	contigs	62	37	32	31	27	23	4736057	4727620	4717780	4712630	4662564	4505218	41	598265	4730829	52.21	226751	82324	257282	8	20	0
H-SM23	contigs	63	37	32	31	27	24	4702694	4693082	4683718	4678568	4628392	4511556	42	598007	4697055	52.24	268498	82324	259751	7	20	0
H-SM24	contigs	48	31	27	25	22	21	4673311	4666901	4657763	4644507	4605177	4568513	35	928095	4670170	52.26	270988	95945	360808	6	17	0
H-SM25	contigs	61	36	30	28	24	21	4677633	4668239	4653363	4640107	4589655	4465353	42	927837	4673039	52.27	268498	91149	346235	6	18	0
H-SM26	contigs	246	137	103	93	74	59	10683018	10634736	10558422	10485211	10174712	9599657	174	581772	10660491	54.15	185985	51205	215029	19	59	0
H-SM27	contigs	64	34	29	28	24	21	4703906	4693057	4683575	4678425	4628083	4503540	41	598100	4698080	52.24	270988	103971	270038	7	18	0
H-SM28	contigs	71	40	35	33	29	25	4702218	4690237	4675726	4665110	4615040	4468682	48	346904	4696002	52.24	225885	68388	212461	9	22	0
H-SM29	contigs	70	41	36	34	29	24	4701671	4691090	4679302	4668689	4604987	4423213	47	637477	4695437	52.24	216465	67934	289011	7	21	0
H-SM3	contigs	67	37	31	29	25	21	4677654	4667160	4651633	4638377	4587989	4437913	42	927837	4670849	52.26	216465	91150	368020	6	18	0
H-SM30	contigs	84	43	37	36	31	24	4702365	4686297	4670658	4665508	4592417	4324540	53	476987	4693583	52.24	216421	67831	218884	8	23	0
H-SM31	contigs	68	41	36	34	29	24	4702171	4691533	4677078	4666716	4603002	4420322	48	660062	4696431	52.24	216042	82609	254694	8	21	0
H-SM32	contigs	72	37	32	30	26	24	4702405	4689735	4675807	4665192	4615122	4556812	44	598007	4694681	52.24	225595	82324	271358	7	20	0
H-SM33	contigs	74	41	34	31	27	23	4678378	4665370	4646312	4624837	4574657	4428299	49	599395	4671251	52.26	225993	82324	268919	7	20	0
H-SM34	contigs	80	48	42	38	34	29	4677955	4665385	4647063	4621084	4571318	4388638	55	368861	4670686	52.27	182463	62044	186467	10	26	0
H-SM35	contigs	69	37	32	31	26	22	4702198	4690573	4675884	4670734	4597338	4450413	44	739164	4695528	52.24	216216	91150	305915	7	19	0
H-SM36	contigs	82	48	40	38	32	28	4708559	4694608	4673844	4660589	4567218	4422190	58	434297	4701938	52.25	171804	68503	194834	10	25	0
H-SM37	contigs	71	37	32	31	27	22	4701976	4689696	4675506	4670356	4605916	4418300	44	598513	4694250	52.24	225504	82324	267994	7	20	0
H-SM38	contigs	79	42	36	35	29	24	4702257	4688137	4672502	4667352	4581899	4413137	51	598024	4694524	52.24	188178	82332	234647	9	22	0
H-SM39	contigs	81	45	37	35	30	25	4666735	4653266	4634389	4621133	4548178	4380250	52	598486	4658375	52.26	190534	68503	234071	8	23	0
H-SM4	contigs	64	37	32	30	26	22	4709979	4700521	4687259	4674004	4623828	4476551	42	598069	4703982	52.25	268921	91149	259472	7	19	0
H-SM40	contigs	81	46	39	38	32	27	4702054	4689536	4672276	4667126	4583254	4407341	51	598393	4693291	52.24	190642	62173	228498	8	24	0
H-SM5	contigs	68	38	33	30	26	22	4710352	4698819	4684364	4663509	4613333	4465861	45	598024	4703872	52.25	225885	91149	258389	8	19	0
H-SM6	contigs	68	34	31	29	26	23	4712284	4699122	4691877	4678622	4639292	4515324	43	598255	4705766	52.25	225611	91149	266566	7	20	0
H-SM7	contigs	63	33	30	28	24	21	4711927	4700445	4693092	4679837	4629506	4504834	41	598007	4706218	52.25	268233	107663	270924	7	18	0
H-SM8	contigs	65	39	35	32	29	25	4709267	4698571	4688404	4669684	4630630	4495109	47	598007	4704571	52.25	225885	68388	266939	7	21	0
H-SM9	contigs	72	39	33	30	26	23	4711219	4699453	4686355	4667889	4617437	4493469	44	811997	4703315	52.25	225042	82609	305310	7	20	0
P-SM1	contigs	71	37	32	30	26	23	4711977	4699388	4687811	4674556	4624380	4500412	44	598100	4704441	52.25	225597	91149	252734	8	20	0

## Sheet: phred
H-SM1\t33.695
H-SM13\t33.8554
H-SM15\t33.6724
H-SM12\t33.5516
H-SM17\t33.5854
H-SM11\t33.5482
H-SM10\t33.764
H-SM19\t33.5807
H-SM20\t33.5837
H-SM24\t33.5904
H-SM14\t33.8937
H-SM29\t32.5988
H-SM36\t35.2271
H-SM16\t33.8154
H-SM37\t35.5279
H-SM35\t35.456
H-SM22\t33.6917
H-SM21\t33.7276
H-SM2\t34.3909
H-SM34\t32.56
H-SM33\t32.7019
H-SM28\t32.5786
H-SM25\t33.7102
H-SM27\t33.5228
H-SM18\t34.1655
H-SM23\t33.7546
H-SM30\t32.9763
H-SM32\t32.298
H-SM26\t33.8386
H-SM31\t32.2927
H-SM38\t35.5719
H-SM6\t33.8089
H-SM4\t33.9067
H-SM3\t33.8894
H-SM7\t33.4594
H-SM8\t33.8632
H-SM9\t33.6805
H-SM39\t35.6388
P-SM1\t34.1777
H-SM5\t33.8997
H-SM40\t35.6794

## Sheet: samtoolscoverage
id	rname	startpos	endpos	numreads	covbases	coverage	meandepth	meanbaseq	meanmapq
H-SM10	FN424405.1	1	4879400	2935635	4341285	88.9717	87.012	33.2	59.1
H-SM11	FN424405.1	1	4879400	3051106	4341543	88.977	89.8438	33.2	59.2
H-SM12	FN424405.1	1	4879400	2057692	4340894	88.9637	60.9466	33	59.1
H-SM13	FN424405.1	1	4879400	1748599	4341049	88.9669	51.5119	33.2	59.1
H-SM14	FN424405.1	1	4879400	4670804	4342665	89	138.325	33.4	59.1
H-SM15	FN424405.1	1	4879400	1896010	4340603	88.9577	55.7775	33.1	59.1
H-SM16	FN424405.1	1	4879400	5438715	4343686	89.0209	159.461	33.4	59.2
H-SM17	FN424405.1	1	4879400	2700888	4341838	88.983	79.458	33.3	59.1
H-SM18	FN424405.1	1	4879400	5704771	4356956	89.2929	169.562	33.7	59.1
H-SM19	FN424405.1	1	4879400	2972123	4342576	88.9982	88.5554	32.9	59.2
H-SM1	FN424405.1	1	4879400	984272	4339394	88.9329	29.2013	33.3	59.1
H-SM20	FN424405.1	1	4879400	3422676	4342944	89.0057	101.819	33.1	59.1
H-SM21	FN424405.1	1	4879400	5966395	4342499	88.9966	178.471	33.1	59.1
H-SM22	FN424405.1	1	4879400	6466937	4342381	88.9942	193.474	33.1	59.1
H-SM23	FN424405.1	1	4879400	6068658	4342837	89.0035	181.599	33.1	59.1
H-SM24	FN424405.1	1	4879400	3437182	4342036	88.9871	102.589	32.9	59.1
H-SM25	FN424405.1	1	4879400	5723231	4342314	88.9928	171.094	33.1	59.1
H-SM26	FN424405.1	1	4879400	5124722	4358401	89.3225	146.922	33.2	58.2
H-SM27	FN424405.1	1	4879400	6399467	4342193	88.9903	191.012	33.1	59.1
H-SM28	FN424405.1	1	4879400	6077806	4342481	88.9962	179.971	32.1	59.1
H-SM29	FN424405.1	1	4879400	5145089	4342301	88.9925	152.143	32.1	59.1
H-SM2	FN424405.1	1	4879400	3994971	4341593	88.978	117.647	33.8	59.1
H-SM30	FN424405.1	1	4879400	4796932	4342242	88.9913	137.163	32.4	59.1
H-SM31	FN424405.1	1	4879400	4379782	4342658	88.9998	129.137	32	59.1
H-SM32	FN424405.1	1	4879400	3590842	4342065	88.9877	106.121	32	59.1
H-SM33	FN424405.1	1	4879400	2775348	4341761	88.9815	81.8339	32.1	59.1
H-SM34	FN424405.1	1	4879400	2788973	4341767	88.9816	82.3694	32	59.1
H-SM35	FN424405.1	1	4879400	2583243	4341302	88.972	74.7427	35.2	59.1
H-SM36	FN424405.1	1	4879400	1375184	4339970	88.9447	39.318	35	59.1
H-SM37	FN424405.1	1	4879400	1712368	4340659	88.9589	49.0713	35.3	59
H-SM38	FN424405.1	1	4879400	3514058	4342135	88.9891	100.111	35.4	59
H-SM39	FN424405.1	1	4879400	5606470	4342985	89.0065	143.597	35.4	59.1
H-SM3	FN424405.1	1	4879400	2827046	4342444	88.9955	83.9547	33.4	59.1
H-SM40	FN424405.1	1	4879400	7294639	4343013	89.0071	193.129	35.4	59.1
H-SM4	FN424405.1	1	4879400	1988350	4340491	88.9554	57.7486	33.4	59.1
H-SM5	FN424405.1	1	4879400	5057143	4342185	88.9901	148.485	33.5	59.1
H-SM6	FN424405.1	1	4879400	1905780	4340418	88.9539	56.7276	33.2	59.1
H-SM7	FN424405.1	1	4879400	2461246	4341360	88.9732	73.3595	32.9	59.1
H-SM8	FN424405.1	1	4879400	2730075	4342259	88.9917	80.7784	33.3	59.1
H-SM9	FN424405.1	1	4879400	2742468	4341314	88.9723	81.3356	33.2	59.2
P-SM1	FN424405.1	1	4879400	4481309	4342293	88.9924	132.99	32.8	59.1
