# Supplementary material for: Unravelling the Persistence of the Rare Serovar Salmonella Mikawasima in a Hospital Setting: A Whole-Genome Sequencing Study
Source: Pathogens. 2025 Apr 24;14(5):408. doi: 10.3390/pathogens14050408 (PMC12113854; doi:10.3390/pathogens14050408)
Supplement: Supplementary file 1 [file pathogens-14-00408-s001.zip › Supplementary_table_S2.xlsx]

## Sheet: abricate_vfdb_final_report
#FILE	SEQUENCE	START	END	STRAND	GENE	COVERAGE	COVERAGE_MAP	GAPS	%COVERAGE	%IDENTITY	DATABASE	ACCESSION	PRODUCT	RESISTANCE
/home/mikra/workflow/bacteria/salmonela/consensus/H-SM10/contigs.fa	NODE_12_length_150385_cov_40.570013	100006	101052	-	sseK2	1-1047/1047		0/0	100	98.19	vfdb	NP_461081	(sseK2) type III secretion system effector SseK2 [SPI-2 encoded T3SS (SS021)] [Salmonella enterica subsp. enterica serovar Typhimurium str. LT2]
/home/mikra/workflow/bacteria/salmonela/consensus/H-SM10/contigs.fa	NODE_15_length_129270_cov_46.965832	71291	74158	+	misL	1-2868/2868		0/0	100	98.88	vfdb	NP_462656	(misL) putative autotransporter [MisL (VF0397)] [Salmonella enterica subsp. enterica serovar Typhimurium str. LT2]
/home/mikra/workflow/bacteria/salmonela/consensus/H-SM10/contigs.fa	NODE_15_length_129270_cov_46.965832	78073	80799	-	mgtB	1-2727/2727		0/0	100	99.12	vfdb	NP_462662	(mgtB) Mg2+ transport protein [MgtBC (VF0106)] [Salmonella enterica subsp. enterica serovar Typhimurium str. LT2]
/home/mikra/workflow/bacteria/salmonela/consensus/H-SM10/contigs.fa	NODE_15_length_129270_cov_46.965832	81018	81713	-	mgtC	1-696/696		0/0	100	98.99	vfdb	NP_462663	(mgtC) Mg2+ transport protein [MgtBC (VF0106)] [Salmonella enterica subsp. enterica serovar Typhimurium str. LT2]
/home/mikra/workflow/bacteria/salmonela/consensus/H-SM10/contigs.fa	NODE_1_length_598069_cov_41.338934	33933	36230	+	slrP	1-2298/2298		0/0	100	99.78	vfdb	NP_459778	(slrP) type III secretion system effector SlrP E3 ubiquitin ligase [TTSS(SPI-1 encode) (VF0116)] [Salmonella enterica subsp. enterica serovar Typhimurium str. LT2]
/home/mikra/workflow/bacteria/salmonela/consensus/H-SM10/contigs.fa	NODE_1_length_598069_cov_41.338934	169388	170347	+	sopD2	1-960/960		0/0	100	97.08	vfdb	NP_459947	(sopD2) type III secretion system effector SopD2 [SPI-2 encoded T3SS (SS021)] [Salmonella enterica subsp. enterica serovar Typhimurium str. LT2]
/home/mikra/workflow/bacteria/salmonela/consensus/H-SM10/contigs.fa	NODE_1_length_598069_cov_41.338934	242162	243037	-	pipB	1-876/876		0/0	100	99.09	vfdb	NP_460061	(pipB) type III secretion system effector PipB [SPI-2 encoded T3SS (SS021)] [Salmonella enterica subsp. enterica serovar Typhimurium str. LT2]
/home/mikra/workflow/bacteria/salmonela/consensus/H-SM10/contigs.fa	NODE_1_length_598069_cov_41.338934	244373	246058	-	sopB/sigD	1-1686/1686		0/0	100	99.05	vfdb	NP_460064	(sopB/sigD) type III secretion system effector SopB phosphoinositide phosphatase [TTSS(SPI-1 encode) (VF0116)] [Salmonella enterica subsp. enterica serovar Typhimurium str. LT2]
/home/mikra/workflow/bacteria/salmonela/consensus/H-SM10/contigs.fa	NODE_1_length_598069_cov_41.338934	295200	296033	-	csgG	1-834/834		0/0	100	99.4	vfdb	NP_460110	(csgG) curli production assembly/transport protein CsgG [Agf (VF0103)] [Salmonella enterica subsp. enterica serovar Typhimurium str. LT2]
/home/mikra/workflow/bacteria/salmonela/consensus/H-SM10/contigs.fa	NODE_1_length_598069_cov_41.338934	296060	296476	-	csgF	1-417/417		0/0	100	99.76	vfdb	NP_460111	(csgF) curli production assembly/transport protein CsgF [Agf (VF0103)] [Salmonella enterica subsp. enterica serovar Typhimurium str. LT2]
/home/mikra/workflow/bacteria/salmonela/consensus/H-SM10/contigs.fa	NODE_1_length_598069_cov_41.338934	296503	296898	-	csgE	1-396/396		0/0	100	100	vfdb	NP_460112	(csgE) curli production assembly/transport protein CsgE [Agf (VF0103)] [Salmonella enterica subsp. enterica serovar Typhimurium str. LT2]
/home/mikra/workflow/bacteria/salmonela/consensus/H-SM10/contigs.fa	NODE_1_length_598069_cov_41.338934	296903	297553	-	csgD	1-651/651		0/0	100	99.08	vfdb	NP_460113	(csgD) DNA-binding transcriptional regulator CsgD [curli fibers/thin aggregative fimbriae (AGF) (AI094)] [Salmonella enterica subsp. enterica serovar Typhimurium str. LT2]
/home/mikra/workflow/bacteria/salmonela/consensus/H-SM10/contigs.fa	NODE_1_length_598069_cov_41.338934	298308	298763	+	csgB	1-456/456		0/0	100	100	vfdb	NP_460114	(csgB) minor curlin subunit precursor curli nucleator protein CsgB [Agf (VF0103)] [Salmonella enterica subsp. enterica serovar Typhimurium str. LT2]
/home/mikra/workflow/bacteria/salmonela/consensus/H-SM10/contigs.fa	NODE_1_length_598069_cov_41.338934	298805	299260	+	csgA	1-456/456		0/0	100	100	vfdb	NP_460115	(csgA) curlin major subunit CsgA [Agf (VF0103)] [Salmonella enterica subsp. enterica serovar Typhimurium str. LT2]
/home/mikra/workflow/bacteria/salmonela/consensus/H-SM10/contigs.fa	NODE_1_length_598069_cov_41.338934	299322	299648	+	csgC	1-327/327		0/0	100	99.39	vfdb	NP_460116	(csgC) curli assembly protein CsgC [Agf (VF0103)] [Salmonella enterica subsp. enterica serovar Typhimurium str. LT2]
/home/mikra/workflow/bacteria/salmonela/consensus/H-SM10/contigs.fa	NODE_1_length_598069_cov_41.338934	375706	376716	-	sifA	1-1011/1011		0/0	100	97.92	vfdb	NP_460194	(sifA) type III secretion system effector SifA N-terminal SKIP-binding domain C-terminal guanine nucleotide exchange factor activity [TTSS(SPI-2 encode) (VF0321)] [Salmonella enterica subsp. enterica serovar Typhimurium str. LT2]
/home/mikra/workflow/bacteria/salmonela/consensus/H-SM10/contigs.fa	NODE_1_length_598069_cov_41.338934	396630	397439	-	cdtB	1-810/810		0/0	100	99.75	vfdb	NP_456275	(cdtB) cytolethal distending toxin B [CdtB (VF0407)] [Salmonella enterica subsp. enterica serovar Typhi str. CT18]
/home/mikra/workflow/bacteria/salmonela/consensus/H-SM10/contigs.fa	NODE_1_length_598069_cov_41.338934	546173	546574	+	spiC/ssaB	1-402/402		0/0	100	100	vfdb	NP_460358	(spiC/ssaB) type III secretion system protein SsaB [TTSS(SPI-2 encode) (VF0321)] [Salmonella enterica subsp. enterica serovar Typhimurium str. LT2]
/home/mikra/workflow/bacteria/salmonela/consensus/H-SM10/contigs.fa	NODE_1_length_598069_cov_41.338934	546576	548069	+	ssaC	1-1494/1494		0/0	100	99	vfdb	NP_460359	(ssaC) type III secretion system secretin SsaC [TTSS(SPI-2 encode) (VF0321)] [Salmonella enterica subsp. enterica serovar Typhimurium str. LT2]
/home/mikra/workflow/bacteria/salmonela/consensus/H-SM10/contigs.fa	NODE_1_length_598069_cov_41.338934	548050	549261	+	ssaD	1-1212/1212		0/0	100	99.09	vfdb	NP_460360	(ssaD) type III secretion system outer MS ring protein SsaD [TTSS(SPI-2 encode) (VF0321)] [Salmonella enterica subsp. enterica serovar Typhimurium str. LT2]
/home/mikra/workflow/bacteria/salmonela/consensus/H-SM10/contigs.fa	NODE_1_length_598069_cov_41.338934	549269	549511	+	ssaE	1-243/243		0/0	100	99.59	vfdb	NP_460361	(ssaE) chaperone for sseB [TTSS(SPI-2 encode) (VF0321)] [Salmonella enterica subsp. enterica serovar Typhimurium str. LT2]
/home/mikra/workflow/bacteria/salmonela/consensus/H-SM10/contigs.fa	NODE_1_length_598069_cov_41.338934	549774	550100	+	sseA	1-327/327		0/0	100	98.78	vfdb	NP_460362	(sseA) chaperone for sseB and sseD [TTSS(SPI-2 encode) (VF0321)] [Salmonella enterica subsp. enterica serovar Typhimurium str. LT2]
/home/mikra/workflow/bacteria/salmonela/consensus/H-SM10/contigs.fa	NODE_1_length_598069_cov_41.338934	550107	550697	+	sseB	1-591/591		0/0	100	97.12	vfdb	NP_460363	(sseB) type III secretion system effector SseB [TTSS(SPI-2 encode) (VF0321)] [Salmonella enterica subsp. enterica serovar Typhimurium str. LT2]
/home/mikra/workflow/bacteria/salmonela/consensus/H-SM10/contigs.fa	NODE_1_length_598069_cov_41.338934	550694	551167	+	sscA	1-474/474		0/0	100	96.83	vfdb	NP_460364	(sscA) chaperone for sseC [SPI-2 encoded T3SS (SS021)] [Salmonella enterica subsp. enterica serovar Typhimurium str. LT2]
/home/mikra/workflow/bacteria/salmonela/consensus/H-SM10/contigs.fa	NODE_1_length_598069_cov_41.338934	551170	552624	+	sseC	1-1455/1455		0/0	100	95.67	vfdb	NP_460365	(sseC) type III secretion system hydrophilic translocator pore protein SseC [TTSS(SPI-2 encode) (VF0321)] [Salmonella enterica subsp. enterica serovar Typhimurium str. LT2]
/home/mikra/workflow/bacteria/salmonela/consensus/H-SM10/contigs.fa	NODE_1_length_598069_cov_41.338934	552640	553227	+	sseD	1-588/588		0/0	100	97.28	vfdb	NP_460366	(sseD) type III secretion system hydrophilic translocator pore protein SseD [TTSS(SPI-2 encode) (VF0321)] [Salmonella enterica subsp. enterica serovar Typhimurium str. LT2]
/home/mikra/workflow/bacteria/salmonela/consensus/H-SM10/contigs.fa	NODE_1_length_598069_cov_41.338934	553230	553646	+	sseE	1-417/417		0/0	100	99.52	vfdb	NP_460367	(sseE) type III secretion system effector SseE [TTSS(SPI-2 encode) (VF0321)] [Salmonella enterica subsp. enterica serovar Typhimurium str. LT2]
/home/mikra/workflow/bacteria/salmonela/consensus/H-SM10/contigs.fa	NODE_1_length_598069_cov_41.338934	553698	554132	+	sscB	1-435/435		0/0	100	99.54	vfdb	NP_460368	(sscB) chaperone for sseF [SPI-2 encoded T3SS (SS021)] [Salmonella enterica subsp. enterica serovar Typhimurium str. LT2]
/home/mikra/workflow/bacteria/salmonela/consensus/H-SM10/contigs.fa	NODE_1_length_598069_cov_41.338934	554148	554930	+	sseF	1-783/783		0/0	100	98.34	vfdb	NP_460369	(sseF) type III secretion system effector SseF [TTSS(SPI-2 encode) (VF0321)] [Salmonella enterica subsp. enterica serovar Typhimurium str. LT2]
/home/mikra/workflow/bacteria/salmonela/consensus/H-SM10/contigs.fa	NODE_1_length_598069_cov_41.338934	554927	555616	+	sseG	1-690/690		0/0	100	97.83	vfdb	NP_460370	(sseG) type III secretion system effector SseG [TTSS(SPI-2 encode) (VF0321)] [Salmonella enterica subsp. enterica serovar Typhimurium str. LT2]
/home/mikra/workflow/bacteria/salmonela/consensus/H-SM10/contigs.fa	NODE_1_length_598069_cov_41.338934	555710	555925	+	ssaG	1-216/216		0/0	100	100	vfdb	NP_460371	(ssaG) type III secretion system needle filament protein SsaG [TTSS(SPI-2 encode) (VF0321)] [Salmonella enterica subsp. enterica serovar Typhimurium str. LT2]
/home/mikra/workflow/bacteria/salmonela/consensus/H-SM10/contigs.fa	NODE_1_length_598069_cov_41.338934	555966	556193	+	ssaH	1-228/228		0/0	100	99.56	vfdb	NP_460372	(ssaH) type III secretion system protein SsaH [TTSS(SPI-2 encode) (VF0321)] [Salmonella enterica subsp. enterica serovar Typhimurium str. LT2]
/home/mikra/workflow/bacteria/salmonela/consensus/H-SM10/contigs.fa	NODE_1_length_598069_cov_41.338934	556205	556453	+	ssaI	1-249/249		0/0	100	100	vfdb	NP_460373	(ssaI) type III secretion system inner rod protein SsaI [TTSS(SPI-2 encode) (VF0321)] [Salmonella enterica subsp. enterica serovar Typhimurium str. LT2]
/home/mikra/workflow/bacteria/salmonela/consensus/H-SM10/contigs.fa	NODE_1_length_598069_cov_41.338934	556450	557199	+	ssaJ	1-750/750		0/0	100	98.8	vfdb	NP_460374	(ssaJ) type III secretion system inner MS ring protein SsaJ [TTSS(SPI-2 encode) (VF0321)] [Salmonella enterica subsp. enterica serovar Typhimurium str. LT2]
/home/mikra/workflow/bacteria/salmonela/consensus/H-SM10/contigs.fa	NODE_1_length_598069_cov_41.338934	557762	558436	+	ssaK	1-675/675		0/0	100	99.11	vfdb	NP_460376	(ssaK) type III secretion system stator SsaK [TTSS(SPI-2 encode) (VF0321)] [Salmonella enterica subsp. enterica serovar Typhimurium str. LT2]
/home/mikra/workflow/bacteria/salmonela/consensus/H-SM10/contigs.fa	NODE_1_length_598069_cov_41.338934	558402	559418	+	ssaL	1-1017/1017		0/0	100	99.11	vfdb	NP_460377	(ssaL) type III secretion system gatekeeper SsaL [TTSS(SPI-2 encode) (VF0321)] [Salmonella enterica subsp. enterica serovar Typhimurium str. LT2]
/home/mikra/workflow/bacteria/salmonela/consensus/H-SM10/contigs.fa	NODE_1_length_598069_cov_41.338934	559476	559844	+	ssaM	1-369/369		0/0	100	97.56	vfdb	NP_460378	(ssaM) type III secretion system protein SsaM [TTSS(SPI-2 encode) (VF0321)] [Salmonella enterica subsp. enterica serovar Typhimurium str. LT2]
/home/mikra/workflow/bacteria/salmonela/consensus/H-SM10/contigs.fa	NODE_1_length_598069_cov_41.338934	559829	561874	+	ssaV	1-2046/2046		0/0	100	98.92	vfdb	NP_460379	(ssaV) type III secretion system major export apparatus protein ssaV [TTSS(SPI-2 encode) (VF0321)] [Salmonella enterica subsp. enterica serovar Typhimurium str. LT2]
/home/mikra/workflow/bacteria/salmonela/consensus/H-SM10/contigs.fa	NODE_1_length_598069_cov_41.338934	561864	563165	+	ssaN	1-1302/1302		0/0	100	99	vfdb	NP_460380	(ssaN) type III secretion system ATPase SsaN [TTSS(SPI-2 encode) (VF0321)] [Salmonella enterica subsp. enterica serovar Typhimurium str. LT2]
/home/mikra/workflow/bacteria/salmonela/consensus/H-SM10/contigs.fa	NODE_1_length_598069_cov_41.338934	563168	563545	+	ssaO	1-378/378		0/0	100	97.09	vfdb	NP_460381	(ssaO) type III secretion system stalk protein SsaO [TTSS(SPI-2 encode) (VF0321)] [Salmonella enterica subsp. enterica serovar Typhimurium str. LT2]
/home/mikra/workflow/bacteria/salmonela/consensus/H-SM10/contigs.fa	NODE_1_length_598069_cov_41.338934	563526	563900	+	ssaP	1-375/375		0/0	100	99.47	vfdb	NP_460382	(ssaP) type III secretion system needle length regulator SsaP [TTSS(SPI-2 encode) (VF0321)] [Salmonella enterica subsp. enterica serovar Typhimurium str. LT2]
/home/mikra/workflow/bacteria/salmonela/consensus/H-SM10/contigs.fa	NODE_1_length_598069_cov_41.338934	563881	564849	+	ssaQ	1-969/969		0/0	100	98.66	vfdb	NP_460383	(ssaQ) type III secretion system C ring protein SsaQ [TTSS(SPI-2 encode) (VF0321)] [Salmonella enterica subsp. enterica serovar Typhimurium str. LT2]
/home/mikra/workflow/bacteria/salmonela/consensus/H-SM10/contigs.fa	NODE_1_length_598069_cov_41.338934	564917	565564	+	ssaR	1-648/648		0/0	100	99.69	vfdb	NP_460384	(ssaR) type III secretion system minor export apparatus protein SsaR [TTSS(SPI-2 encode) (VF0321)] [Salmonella enterica subsp. enterica serovar Typhimurium str. LT2]
/home/mikra/workflow/bacteria/salmonela/consensus/H-SM10/contigs.fa	NODE_1_length_598069_cov_41.338934	565561	565827	+	ssaS	1-267/267		0/0	100	100	vfdb	NP_460385	(ssaS) type III secretion system minor export apparatus protein SsaS [TTSS(SPI-2 encode) (VF0321)] [Salmonella enterica subsp. enterica serovar Typhimurium str. LT2]
/home/mikra/workflow/bacteria/salmonela/consensus/H-SM10/contigs.fa	NODE_1_length_598069_cov_41.338934	565828	566607	+	ssaT	1-780/780		0/0	100	97.44	vfdb	NP_460386	(ssaT) type III secretion system minor export apparatus protein SsaT [TTSS(SPI-2 encode) (VF0321)] [Salmonella enterica subsp. enterica serovar Typhimurium str. LT2]
/home/mikra/workflow/bacteria/salmonela/consensus/H-SM10/contigs.fa	NODE_1_length_598069_cov_41.338934	566604	567662	+	ssaU	1-1059/1059		0/0	100	98.68	vfdb	NP_460387	(ssaU) type III secretion system export apparatus switch protein SsaU [TTSS(SPI-2 encode) (VF0321)] [Salmonella enterica subsp. enterica serovar Typhimurium str. LT2]
/home/mikra/workflow/bacteria/salmonela/consensus/H-SM10/contigs.fa	NODE_22_length_61779_cov_38.695224	24689	25642	-	sseL	1-954/954		0/0	100	95.18	vfdb	NP_461229	(sseL) type III secretion system effector SseL deubiquitinase [SPI-2 encoded T3SS (SS021)] [Salmonella enterica subsp. enterica serovar Typhimurium str. LT2]
/home/mikra/workflow/bacteria/salmonela/consensus/H-SM10/contigs.fa	NODE_24_length_54312_cov_44.573769	11087	12139	-	pipB2	1-1053/1053		0/0	100	94.59	vfdb	NP_461706	(pipB2) type III secretion system effector PipB3 [SPI-2 encoded T3SS (SS021)] [Salmonella enterica subsp. enterica serovar Typhimurium str. LT2]
/home/mikra/workflow/bacteria/salmonela/consensus/H-SM10/contigs.fa	NODE_24_length_54312_cov_44.573769	13880	14776	+	mig-14	1-897/897		0/0	100	97.88	vfdb	NP_461708	(mig-14) antimicrobial peptide resistance protein Mig-14 [Mig-14 (VF0395)] [Salmonella enterica subsp. enterica serovar Typhimurium str. LT2]
/home/mikra/workflow/bacteria/salmonela/consensus/H-SM10/contigs.fa	NODE_2_length_329977_cov_41.435697	137543	138175	-	steA	1-633/633		0/0	100	95.26	vfdb	NP_460542	(steA) type III secretion system effector SteA [SPI-1 encoded T3SS (SS010)] [Salmonella enterica subsp. enterica serovar Typhimurium str. LT2]
/home/mikra/workflow/bacteria/salmonela/consensus/H-SM10/contigs.fa	NODE_2_length_329977_cov_41.435697	160232	161182	+	sifB	1-951/951		0/0	100	98.84	vfdb	NP_460561	(sifB) type III secretion system effector SifB [SPI-2 encoded T3SS (SS021)] [Salmonella enterica subsp. enterica serovar Typhimurium str. LT2]
/home/mikra/workflow/bacteria/salmonela/consensus/H-SM10/contigs.fa	NODE_2_length_329977_cov_41.435697	187682	188083	+	steB	1-402/402		0/0	100	98.01	vfdb	AAL20547	(steB) type III secretion system effector SteB [SPI-1 encoded T3SS (SS010)] [Salmonella enterica subsp. enterica serovar Typhimurium str. LT2]
/home/mikra/workflow/bacteria/salmonela/consensus/H-SM10/contigs.fa	NODE_2_length_329977_cov_41.435697	189343	190569	+	sseJ	1-1227/1227		0/0	100	97.72	vfdb	NP_460590	(sseJ) type III secretion system effector SseJ glycerophospholipid:cholesterol acyltransferase [TTSS(SPI-2 encode) (VF0321)] [Salmonella enterica subsp. enterica serovar Typhimurium str. LT2]
/home/mikra/workflow/bacteria/salmonela/consensus/H-SM10/contigs.fa	NODE_2_length_329977_cov_41.435697	267161	268534	-	steC	1-1374/1374		0/0	100	96.36	vfdb	NP_460656	(steC) type III secretion system effector SteC [SPI-2 encoded T3SS (SS021)] [Salmonella enterica subsp. enterica serovar Typhimurium str. LT2]
/home/mikra/workflow/bacteria/salmonela/consensus/H-SM10/contigs.fa	NODE_31_length_13645_cov_42.944224	3045	3578	+	fimI	1-534/534		0/0	100	98.69	vfdb	NP_459539	(fimI) fimbrial protein internal segment [Type 1 fimbriae (VF0102)] [Salmonella enterica subsp. enterica serovar Typhimurium str. LT2]
/home/mikra/workflow/bacteria/salmonela/consensus/H-SM10/contigs.fa	NODE_31_length_13645_cov_42.944224	3622	4314	+	fimC	1-693/693		0/0	100	98.56	vfdb	NP_459540	(fimC) chaperone protein FimC [Type 1 fimbriae (VF0102)] [Salmonella enterica subsp. enterica serovar Typhimurium str. LT2]
/home/mikra/workflow/bacteria/salmonela/consensus/H-SM10/contigs.fa	NODE_31_length_13645_cov_42.944224	4345	6957	+	fimD	1-2613/2613		0/0	100	98.7	vfdb	NP_459541	(fimD) usher protein FimD [Type 1 fimbriae (VF0102)] [Salmonella enterica subsp. enterica serovar Typhimurium str. LT2]
/home/mikra/workflow/bacteria/salmonela/consensus/H-SM10/contigs.fa	NODE_31_length_13645_cov_42.944224	6972	7979	+	fimH	1-1008/1008		0/0	100	98.31	vfdb	NP_459542	(fimH) type I fimbriae minor fimbrial subunit FimH adhesin [Type 1 fimbriae (VF0102)] [Salmonella enterica subsp. enterica serovar Typhimurium str. LT2]
/home/mikra/workflow/bacteria/salmonela/consensus/H-SM10/contigs.fa	NODE_31_length_13645_cov_42.944224	7989	8507	+	fimF	1-519/519		0/0	100	98.84	vfdb	NP_459543	(fimF) type I fimbriae adaptor protein FimF [Type 1 fimbriae (VF0102)] [Salmonella enterica subsp. enterica serovar Typhimurium str. LT2]
/home/mikra/workflow/bacteria/salmonela/consensus/H-SM10/contigs.fa	NODE_3_length_307597_cov_40.224893	99581	100303	-	sopE2	1-723/723		0/0	100	98.06	vfdb	NP_460811	(sopE2) type III secretion system effector SopE2 guanine nucleotide exchange factor [TTSS(SPI-1 encode) (VF0116)] [Salmonella enterica subsp. enterica serovar Typhimurium str. LT2]
/home/mikra/workflow/bacteria/salmonela/consensus/H-SM10/contigs.fa	NODE_3_length_307597_cov_40.224893	286165	288513	+	sopA	1-2349/2349		0/0	100	98.72	vfdb	NP_461011	(sopA) type III secretion system effector SopA E3 ubiquitin ligase [TTSS(SPI-1 encode) (VF0116)] [Salmonella enterica subsp. enterica serovar Typhimurium str. LT2]
/home/mikra/workflow/bacteria/salmonela/consensus/H-SM10/contigs.fa	NODE_6_length_271158_cov_44.936611	39680	40588	-	avrA	1-909/909		0/0	100	99.89	vfdb	NP_461786	(avrA) type III secretion system effector AvrA acetyltransferease [TTSS(SPI-1 encode) (VF0116)] [Salmonella enterica subsp. enterica serovar Typhimurium str. LT2]
/home/mikra/workflow/bacteria/salmonela/consensus/H-SM10/contigs.fa	NODE_6_length_271158_cov_44.936611	43122	43574	-	orgC	1-453/453		0/0	100	98.45	vfdb	NP_461789	(orgC) type III secretion system effector OrgC [SPI-1 encoded T3SS (SS010)] [Salmonella enterica subsp. enterica serovar Typhimurium str. LT2]
/home/mikra/workflow/bacteria/salmonela/consensus/H-SM10/contigs.fa	NODE_6_length_271158_cov_44.936611	43571	44251	-	orgB	1-681/681		0/0	100	99.71	vfdb	NP_461790	(orgB) type III secretion system stator OrgB [TTSS(SPI-1 encode) (VF0116)] [Salmonella enterica subsp. enterica serovar Typhimurium str. LT2]
/home/mikra/workflow/bacteria/salmonela/consensus/H-SM10/contigs.fa	NODE_6_length_271158_cov_44.936611	44208	44807	-	orgA	1-600/600		0/0	100	99.33	vfdb	NP_461791	(orgA) type III secretion system accessory cytosolic protein OrgA [SPI-1 encoded T3SS (SS010)] [Salmonella enterica subsp. enterica serovar Typhimurium str. LT2]
/home/mikra/workflow/bacteria/salmonela/consensus/H-SM10/contigs.fa	NODE_6_length_271158_cov_44.936611	44779	45537	-	prgK	1-759/759		0/0	100	99.61	vfdb	NP_461792	(prgK) type III secretion system inner MS ring protein PrgK [TTSS(SPI-1 encode) (VF0116)] [Salmonella enterica subsp. enterica serovar Typhimurium str. LT2]
/home/mikra/workflow/bacteria/salmonela/consensus/H-SM10/contigs.fa	NODE_6_length_271158_cov_44.936611	45534	45839	-	prgJ	1-306/306		0/0	100	100	vfdb	NP_461793	(prgJ) type III secretion system inner rod protein PrgJ [TTSS(SPI-1 encode) (VF0116)] [Salmonella enterica subsp. enterica serovar Typhimurium str. LT2]
/home/mikra/workflow/bacteria/salmonela/consensus/H-SM10/contigs.fa	NODE_6_length_271158_cov_44.936611	45858	46100	-	prgI	1-243/243		0/0	100	97.53	vfdb	NP_461794	(prgI) type III secretion system needle filament protein PrgI [TTSS(SPI-1 encode) (VF0116)] [Salmonella enterica subsp. enterica serovar Typhimurium str. LT2]
/home/mikra/workflow/bacteria/salmonela/consensus/H-SM10/contigs.fa	NODE_6_length_271158_cov_44.936611	46125	47303	-	prgH	1-1179/1179		0/0	100	99.24	vfdb	NP_461795	(prgH) type III secretion system outer MS ring protein PrgH [TTSS(SPI-1 encode) (VF0116)] [Salmonella enterica subsp. enterica serovar Typhimurium str. LT2]
/home/mikra/workflow/bacteria/salmonela/consensus/H-SM10/contigs.fa	NODE_6_length_271158_cov_44.936611	51858	53489	-	sptP	1-1632/1632		0/0	100	99.27	vfdb	NP_461799	(sptP) type III secretion system effector SptP tyrosine phosphatase and GTPase-activating protein [TTSS(SPI-1 encode) (VF0116)] [Salmonella enterica subsp. enterica serovar Typhimurium str. LT2]
/home/mikra/workflow/bacteria/salmonela/consensus/H-SM10/contigs.fa	NODE_6_length_271158_cov_44.936611	53476	53868	-	sicP	1-393/393		0/0	100	99.49	vfdb	NP_461800	(sicP) chaparone for SptP [TTSS(SPI-1 encode) (VF0116)] [Salmonella enterica subsp. enterica serovar Typhimurium str. LT2]
/home/mikra/workflow/bacteria/salmonela/consensus/H-SM10/contigs.fa	NODE_6_length_271158_cov_44.936611	54466	56523	-	sipA/sspA	1-2058/2058		0/0	100	99.32	vfdb	NP_461803	(sipA/sspA) type III secretion system effector SipA actin polymerizing activity [TTSS(SPI-1 encode) (VF0116)] [Salmonella enterica subsp. enterica serovar Typhimurium str. LT2]
/home/mikra/workflow/bacteria/salmonela/consensus/H-SM10/contigs.fa	NODE_6_length_271158_cov_44.936611	56542	57573	-	sipD	1-1032/1032		0/0	100	99.22	vfdb	NP_461804	(sipD) type III secretion system hydrophilic translocator needle tip protein SipD [TTSS(SPI-1 encode) (VF0116)] [Salmonella enterica subsp. enterica serovar Typhimurium str. LT2]
/home/mikra/workflow/bacteria/salmonela/consensus/H-SM10/contigs.fa	NODE_6_length_271158_cov_44.936611	57644	58873	-	sipC/sspC	1-1230/1230		0/0	100	99.92	vfdb	NP_461805	(sipC/sspC) type III secretion system hydrophilic translocator pore protein SipC [TTSS(SPI-1 encode) (VF0116)] [Salmonella enterica subsp. enterica serovar Typhimurium str. LT2]
/home/mikra/workflow/bacteria/salmonela/consensus/H-SM10/contigs.fa	NODE_6_length_271158_cov_44.936611	58901	60682	-	sipB/sspB	1-1782/1782		0/0	100	99.16	vfdb	NP_461806	(sipB/sspB) type III secretion system hydrophilic translocator pore protein SipB [TTSS(SPI-1 encode) (VF0116)] [Salmonella enterica subsp. enterica serovar Typhimurium str. LT2]
/home/mikra/workflow/bacteria/salmonela/consensus/H-SM10/contigs.fa	NODE_6_length_271158_cov_44.936611	60685	61182	-	sicA	1-498/498		0/0	100	99.4	vfdb	NP_461807	(sicA) chaparone for SipC and SipB [TTSS(SPI-1 encode) (VF0116)] [Salmonella enterica subsp. enterica serovar Typhimurium str. LT2]
/home/mikra/workflow/bacteria/salmonela/consensus/H-SM10/contigs.fa	NODE_6_length_271158_cov_44.936611	61320	62390	-	spaS	1-1071/1071		0/0	100	98.97	vfdb	NP_461808	(spaS) type III secretion system export apparatus switch protein SpaS [TTSS(SPI-1 encode) (VF0116)] [Salmonella enterica subsp. enterica serovar Typhimurium str. LT2]
/home/mikra/workflow/bacteria/salmonela/consensus/H-SM10/contigs.fa	NODE_6_length_271158_cov_44.936611	62377	63168	-	spaR	1-792/792		0/0	100	99.24	vfdb	NP_461809	(spaR) type III secretion system minor export apparatus protein SpaR [TTSS(SPI-1 encode) (VF0116)] [Salmonella enterica subsp. enterica serovar Typhimurium str. LT2]
/home/mikra/workflow/bacteria/salmonela/consensus/H-SM10/contigs.fa	NODE_6_length_271158_cov_44.936611	63172	63432	-	spaQ	1-261/261		0/0	100	99.23	vfdb	NP_461810	(spaQ) type III secretion system minor export apparatus protein SpaQ [TTSS(SPI-1 encode) (VF0116)] [Salmonella enterica subsp. enterica serovar Typhimurium str. LT2]
/home/mikra/workflow/bacteria/salmonela/consensus/H-SM10/contigs.fa	NODE_6_length_271158_cov_44.936611	63458	64132	-	spaP	1-675/675		0/0	100	99.56	vfdb	NP_461811	(spaP) type III secretion system minor export apparatus protein SpaP [TTSS(SPI-1 encode) (VF0116)] [Salmonella enterica subsp. enterica serovar Typhimurium str. LT2]
/home/mikra/workflow/bacteria/salmonela/consensus/H-SM10/contigs.fa	NODE_6_length_271158_cov_44.936611	64122	65033	-	spaO	1-912/912		0/0	100	99.45	vfdb	NP_461812	(spaO) type III secretion system C ring protein SpaO [TTSS(SPI-1 encode) (VF0116)] [Salmonella enterica subsp. enterica serovar Typhimurium str. LT2]
/home/mikra/workflow/bacteria/salmonela/consensus/H-SM10/contigs.fa	NODE_6_length_271158_cov_44.936611	65033	66043	-	invJ	1-1011/1011		0/0	100	99.6	vfdb	NP_461813	(invJ) type III secretion system needle length regulator InvJ [TTSS(SPI-1 encode) (VF0116)] [Salmonella enterica subsp. enterica serovar Typhimurium str. LT2]
/home/mikra/workflow/bacteria/salmonela/consensus/H-SM10/contigs.fa	NODE_6_length_271158_cov_44.936611	66043	66486	-	invI	1-444/444		0/0	100	99.32	vfdb	NP_461814	(invI) type III secretion system stalk protein InvI [TTSS(SPI-1 encode) (VF0116)] [Salmonella enterica subsp. enterica serovar Typhimurium str. LT2]
/home/mikra/workflow/bacteria/salmonela/consensus/H-SM10/contigs.fa	NODE_6_length_271158_cov_44.936611	66464	67759	-	invC	1-1296/1296		0/0	100	99.31	vfdb	NP_461815	(invC) type III secretion system ATPase InvC [TTSS(SPI-1 encode) (VF0116)] [Salmonella enterica subsp. enterica serovar Typhimurium str. LT2]
/home/mikra/workflow/bacteria/salmonela/consensus/H-SM10/contigs.fa	NODE_6_length_271158_cov_44.936611	67756	68163	-	invB	1-408/408		0/0	100	98.78	vfdb	NP_461816	(invB) type III secretion system protein InvB [TTSS(SPI-1 encode) (VF0116)] [Salmonella enterica subsp. enterica serovar Typhimurium str. LT2]
/home/mikra/workflow/bacteria/salmonela/consensus/H-SM10/contigs.fa	NODE_6_length_271158_cov_44.936611	68187	70244	-	invA	1-2058/2058		0/0	100	98.88	vfdb	NP_461817	(invA) type III secretion system major export apparatus protein InvA [TTSS(SPI-1 encode) (VF0116)] [Salmonella enterica subsp. enterica serovar Typhimurium str. LT2]
/home/mikra/workflow/bacteria/salmonela/consensus/H-SM10/contigs.fa	NODE_6_length_271158_cov_44.936611	70269	71387	-	invE	1-1119/1119		0/0	100	99.37	vfdb	NP_461818	(invE) type III secretion system gatekeeper invE [TTSS(SPI-1 encode) (VF0116)] [Salmonella enterica subsp. enterica serovar Typhimurium str. LT2]
/home/mikra/workflow/bacteria/salmonela/consensus/H-SM10/contigs.fa	NODE_6_length_271158_cov_44.936611	71384	73072	-	invG	1-1689/1689		0/0	100	98.99	vfdb	NP_461819	(invG) type III secretion system secretin invG [TTSS(SPI-1 encode) (VF0116)] [Salmonella enterica subsp. enterica serovar Typhimurium str. LT2]
/home/mikra/workflow/bacteria/salmonela/consensus/H-SM10/contigs.fa	NODE_6_length_271158_cov_44.936611	73069	73719	-	invF	1-651/651		0/0	100	99.23	vfdb	NP_461820	(invF) type III secretion system regulatory protein InvF [TTSS(SPI-1 encode) (VF0116)] [Salmonella enterica subsp. enterica serovar Typhimurium str. LT2]
/home/mikra/workflow/bacteria/salmonela/consensus/H-SM10/contigs.fa	NODE_6_length_271158_cov_44.936611	74177	74620	+	invH	1-444/444		0/0	100	97.97	vfdb	NP_461821	(invH) type III secretion system pilotin invG [TTSS(SPI-1 encode) (VF0116)] [Salmonella enterica subsp. enterica serovar Typhimurium str. LT2]
/home/mikra/workflow/bacteria/salmonela/consensus/H-SM10/contigs.fa	NODE_6_length_271158_cov_44.936611	115066	116019	+	sopD	1-954/954		0/0	100	98.85	vfdb	NP_461866	(sopD) type III secretion system effector SopD [TTSS(SPI-1 encode) (VF0116)] [Salmonella enterica subsp. enterica serovar Typhimurium str. LT2]
/home/mikra/workflow/bacteria/salmonela/consensus/H-SM10/contigs.fa	NODE_9_length_219445_cov_40.361703	96549	98741	+	sinH	1-2193/2193		0/0	100	95.67	vfdb	NP_461452	(sinH) intimin-like protein [SinH (VF0400)] [Salmonella enterica subsp. enterica serovar Typhimurium str. LT2]
/home/mikra/workflow/bacteria/salmonela/consensus/H-SM11/contigs.fa	NODE_11_length_150385_cov_41.372035	49334	50380	+	sseK2	1-1047/1047		0/0	100	98.19	vfdb	NP_461081	(sseK2) type III secretion system effector SseK2 [SPI-2 encoded T3SS (SS021)] [Salmonella enterica subsp. enterica serovar Typhimurium str. LT2]
/home/mikra/workflow/bacteria/salmonela/consensus/H-SM11/contigs.fa	NODE_14_length_129270_cov_49.340185	47558	48253	+	mgtC	1-696/696		0/0	100	98.99	vfdb	NP_462663	(mgtC) Mg2+ transport protein [MgtBC (VF0106)] [Salmonella enterica subsp. enterica serovar Typhimurium str. LT2]
/home/mikra/workflow/bacteria/salmonela/consensus/H-SM11/contigs.fa	NODE_14_length_129270_cov_49.340185	48472	51198	+	mgtB	1-2727/2727		0/0	100	99.12	vfdb	NP_462662	(mgtB) Mg2+ transport protein [MgtBC (VF0106)] [Salmonella enterica subsp. enterica serovar Typhimurium str. LT2]
/home/mikra/workflow/bacteria/salmonela/consensus/H-SM11/contigs.fa	NODE_14_length_129270_cov_49.340185	55113	57980	-	misL	1-2868/2868		0/0	100	98.88	vfdb	NP_462656	(misL) putative autotransporter [MisL (VF0397)] [Salmonella enterica subsp. enterica serovar Typhimurium str. LT2]
/home/mikra/workflow/bacteria/salmonela/consensus/H-SM11/contigs.fa	NODE_1_length_813311_cov_41.490528	23585	24811	-	sseJ	1-1227/1227		0/0	100	97.72	vfdb	NP_460590	(sseJ) type III secretion system effector SseJ glycerophospholipid:cholesterol acyltransferase [TTSS(SPI-2 encode) (VF0321)] [Salmonella enterica subsp. enterica serovar Typhimurium str. LT2]
/home/mikra/workflow/bacteria/salmonela/consensus/H-SM11/contigs.fa	NODE_1_length_813311_cov_41.490528	26071	26472	-	steB	1-402/402		0/0	100	98.01	vfdb	AAL20547	(steB) type III secretion system effector SteB [SPI-1 encoded T3SS (SS010)] [Salmonella enterica subsp. enterica serovar Typhimurium str. LT2]
/home/mikra/workflow/bacteria/salmonela/consensus/H-SM11/contigs.fa	NODE_1_length_813311_cov_41.490528	52972	53922	-	sifB	1-951/951		0/0	100	98.84	vfdb	NP_460561	(sifB) type III secretion system effector SifB [SPI-2 encoded T3SS (SS021)] [Salmonella enterica subsp. enterica serovar Typhimurium str. LT2]
/home/mikra/workflow/bacteria/salmonela/consensus/H-SM11/contigs.fa	NODE_1_length_813311_cov_41.490528	75979	76611	+	steA	1-633/633		0/0	100	95.26	vfdb	NP_460542	(steA) type III secretion system effector SteA [SPI-1 encoded T3SS (SS010)] [Salmonella enterica subsp. enterica serovar Typhimurium str. LT2]
/home/mikra/workflow/bacteria/salmonela/consensus/H-SM11/contigs.fa	NODE_1_length_813311_cov_41.490528	244417	245475	-	ssaU	1-1059/1059		0/0	100	98.68	vfdb	NP_460387	(ssaU) type III secretion system export apparatus switch protein SsaU [TTSS(SPI-2 encode) (VF0321)] [Salmonella enterica subsp. enterica serovar Typhimurium str. LT2]
/home/mikra/workflow/bacteria/salmonela/consensus/H-SM11/contigs.fa	NODE_1_length_813311_cov_41.490528	245472	246251	-	ssaT	1-780/780		0/0	100	97.44	vfdb	NP_460386	(ssaT) type III secretion system minor export apparatus protein SsaT [TTSS(SPI-2 encode) (VF0321)] [Salmonella enterica subsp. enterica serovar Typhimurium str. LT2]
/home/mikra/workflow/bacteria/salmonela/consensus/H-SM11/contigs.fa	NODE_1_length_813311_cov_41.490528	246252	246518	-	ssaS	1-267/267		0/0	100	100	vfdb	NP_460385	(ssaS) type III secretion system minor export apparatus protein SsaS [TTSS(SPI-2 encode) (VF0321)] [Salmonella enterica subsp. enterica serovar Typhimurium str. LT2]
/home/mikra/workflow/bacteria/salmonela/consensus/H-SM11/contigs.fa	NODE_1_length_813311_cov_41.490528	246515	247162	-	ssaR	1-648/648		0/0	100	99.69	vfdb	NP_460384	(ssaR) type III secretion system minor export apparatus protein SsaR [TTSS(SPI-2 encode) (VF0321)] [Salmonella enterica subsp. enterica serovar Typhimurium str. LT2]
/home/mikra/workflow/bacteria/salmonela/consensus/H-SM11/contigs.fa	NODE_1_length_813311_cov_41.490528	247230	248198	-	ssaQ	1-969/969		0/0	100	98.66	vfdb	NP_460383	(ssaQ) type III secretion system C ring protein SsaQ [TTSS(SPI-2 encode) (VF0321)] [Salmonella enterica subsp. enterica serovar Typhimurium str. LT2]
/home/mikra/workflow/bacteria/salmonela/consensus/H-SM11/contigs.fa	NODE_1_length_813311_cov_41.490528	248179	248553	-	ssaP	1-375/375		0/0	100	99.47	vfdb	NP_460382	(ssaP) type III secretion system needle length regulator SsaP [TTSS(SPI-2 encode) (VF0321)] [Salmonella enterica subsp. enterica serovar Typhimurium str. LT2]
/home/mikra/workflow/bacteria/salmonela/consensus/H-SM11/contigs.fa	NODE_1_length_813311_cov_41.490528	248534	248911	-	ssaO	1-378/378		0/0	100	97.09	vfdb	NP_460381	(ssaO) type III secretion system stalk protein SsaO [TTSS(SPI-2 encode) (VF0321)] [Salmonella enterica subsp. enterica serovar Typhimurium str. LT2]
/home/mikra/workflow/bacteria/salmonela/consensus/H-SM11/contigs.fa	NODE_1_length_813311_cov_41.490528	248914	250215	-	ssaN	1-1302/1302		0/0	100	99	vfdb	NP_460380	(ssaN) type III secretion system ATPase SsaN [TTSS(SPI-2 encode) (VF0321)] [Salmonella enterica subsp. enterica serovar Typhimurium str. LT2]
/home/mikra/workflow/bacteria/salmonela/consensus/H-SM11/contigs.fa	NODE_1_length_813311_cov_41.490528	250205	252250	-	ssaV	1-2046/2046		0/0	100	98.92	vfdb	NP_460379	(ssaV) type III secretion system major export apparatus protein ssaV [TTSS(SPI-2 encode) (VF0321)] [Salmonella enterica subsp. enterica serovar Typhimurium str. LT2]
/home/mikra/workflow/bacteria/salmonela/consensus/H-SM11/contigs.fa	NODE_1_length_813311_cov_41.490528	252235	252603	-	ssaM	1-369/369		0/0	100	97.56	vfdb	NP_460378	(ssaM) type III secretion system protein SsaM [TTSS(SPI-2 encode) (VF0321)] [Salmonella enterica subsp. enterica serovar Typhimurium str. LT2]
/home/mikra/workflow/bacteria/salmonela/consensus/H-SM11/contigs.fa	NODE_1_length_813311_cov_41.490528	252661	253677	-	ssaL	1-1017/1017		0/0	100	99.11	vfdb	NP_460377	(ssaL) type III secretion system gatekeeper SsaL [TTSS(SPI-2 encode) (VF0321)] [Salmonella enterica subsp. enterica serovar Typhimurium str. LT2]
/home/mikra/workflow/bacteria/salmonela/consensus/H-SM11/contigs.fa	NODE_1_length_813311_cov_41.490528	253643	254317	-	ssaK	1-675/675		0/0	100	99.11	vfdb	NP_460376	(ssaK) type III secretion system stator SsaK [TTSS(SPI-2 encode) (VF0321)] [Salmonella enterica subsp. enterica serovar Typhimurium str. LT2]
/home/mikra/workflow/bacteria/salmonela/consensus/H-SM11/contigs.fa	NODE_1_length_813311_cov_41.490528	254880	255629	-	ssaJ	1-750/750		0/0	100	98.8	vfdb	NP_460374	(ssaJ) type III secretion system inner MS ring protein SsaJ [TTSS(SPI-2 encode) (VF0321)] [Salmonella enterica subsp. enterica serovar Typhimurium str. LT2]
/home/mikra/workflow/bacteria/salmonela/consensus/H-SM11/contigs.fa	NODE_1_length_813311_cov_41.490528	255626	255874	-	ssaI	1-249/249		0/0	100	100	vfdb	NP_460373	(ssaI) type III secretion system inner rod protein SsaI [TTSS(SPI-2 encode) (VF0321)] [Salmonella enterica subsp. enterica serovar Typhimurium str. LT2]
/home/mikra/workflow/bacteria/salmonela/consensus/H-SM11/contigs.fa	NODE_1_length_813311_cov_41.490528	255886	256113	-	ssaH	1-228/228		0/0	100	99.56	vfdb	NP_460372	(ssaH) type III secretion system protein SsaH [TTSS(SPI-2 encode) (VF0321)] [Salmonella enterica subsp. enterica serovar Typhimurium str. LT2]
/home/mikra/workflow/bacteria/salmonela/consensus/H-SM11/contigs.fa	NODE_1_length_813311_cov_41.490528	256154	256369	-	ssaG	1-216/216		0/0	100	100	vfdb	NP_460371	(ssaG) type III secretion system needle filament protein SsaG [TTSS(SPI-2 encode) (VF0321)] [Salmonella enterica subsp. enterica serovar Typhimurium str. LT2]
/home/mikra/workflow/bacteria/salmonela/consensus/H-SM11/contigs.fa	NODE_1_length_813311_cov_41.490528	256463	257152	-	sseG	1-690/690		0/0	100	97.83	vfdb	NP_460370	(sseG) type III secretion system effector SseG [TTSS(SPI-2 encode) (VF0321)] [Salmonella enterica subsp. enterica serovar Typhimurium str. LT2]
/home/mikra/workflow/bacteria/salmonela/consensus/H-SM11/contigs.fa	NODE_1_length_813311_cov_41.490528	257149	257931	-	sseF	1-783/783		0/0	100	98.34	vfdb	NP_460369	(sseF) type III secretion system effector SseF [TTSS(SPI-2 encode) (VF0321)] [Salmonella enterica subsp. enterica serovar Typhimurium str. LT2]
/home/mikra/workflow/bacteria/salmonela/consensus/H-SM11/contigs.fa	NODE_1_length_813311_cov_41.490528	257947	258381	-	sscB	1-435/435		0/0	100	99.54	vfdb	NP_460368	(sscB) chaperone for sseF [SPI-2 encoded T3SS (SS021)] [Salmonella enterica subsp. enterica serovar Typhimurium str. LT2]
/home/mikra/workflow/bacteria/salmonela/consensus/H-SM11/contigs.fa	NODE_1_length_813311_cov_41.490528	258433	258849	-	sseE	1-417/417		0/0	100	99.52	vfdb	NP_460367	(sseE) type III secretion system effector SseE [TTSS(SPI-2 encode) (VF0321)] [Salmonella enterica subsp. enterica serovar Typhimurium str. LT2]
/home/mikra/workflow/bacteria/salmonela/consensus/H-SM11/contigs.fa	NODE_1_length_813311_cov_41.490528	258852	259439	-	sseD	1-588/588		0/0	100	97.28	vfdb	NP_460366	(sseD) type III secretion system hydrophilic translocator pore protein SseD [TTSS(SPI-2 encode) (VF0321)] [Salmonella enterica subsp. enterica serovar Typhimurium str. LT2]
/home/mikra/workflow/bacteria/salmonela/consensus/H-SM11/contigs.fa	NODE_1_length_813311_cov_41.490528	259455	260909	-	sseC	1-1455/1455		0/0	100	95.67	vfdb	NP_460365	(sseC) type III secretion system hydrophilic translocator pore protein SseC [TTSS(SPI-2 encode) (VF0321)] [Salmonella enterica subsp. enterica serovar Typhimurium str. LT2]
/home/mikra/workflow/bacteria/salmonela/consensus/H-SM11/contigs.fa	NODE_1_length_813311_cov_41.490528	260912	261385	-	sscA	1-474/474		0/0	100	96.83	vfdb	NP_460364	(sscA) chaperone for sseC [SPI-2 encoded T3SS (SS021)] [Salmonella enterica subsp. enterica serovar Typhimurium str. LT2]
/home/mikra/workflow/bacteria/salmonela/consensus/H-SM11/contigs.fa	NODE_1_length_813311_cov_41.490528	261382	261972	-	sseB	1-591/591		0/0	100	97.12	vfdb	NP_460363	(sseB) type III secretion system effector SseB [TTSS(SPI-2 encode) (VF0321)] [Salmonella enterica subsp. enterica serovar Typhimurium str. LT2]
/home/mikra/workflow/bacteria/salmonela/consensus/H-SM11/contigs.fa	NODE_1_length_813311_cov_41.490528	261979	262305	-	sseA	1-327/327		0/0	100	98.78	vfdb	NP_460362	(sseA) chaperone for sseB and sseD [TTSS(SPI-2 encode) (VF0321)] [Salmonella enterica subsp. enterica serovar Typhimurium str. LT2]
/home/mikra/workflow/bacteria/salmonela/consensus/H-SM11/contigs.fa	NODE_1_length_813311_cov_41.490528	262568	262810	-	ssaE	1-243/243		0/0	100	99.59	vfdb	NP_460361	(ssaE) chaperone for sseB [TTSS(SPI-2 encode) (VF0321)] [Salmonella enterica subsp. enterica serovar Typhimurium str. LT2]
/home/mikra/workflow/bacteria/salmonela/consensus/H-SM11/contigs.fa	NODE_1_length_813311_cov_41.490528	262818	264029	-	ssaD	1-1212/1212		0/0	100	99.09	vfdb	NP_460360	(ssaD) type III secretion system outer MS ring protein SsaD [TTSS(SPI-2 encode) (VF0321)] [Salmonella enterica subsp. enterica serovar Typhimurium str. LT2]
/home/mikra/workflow/bacteria/salmonela/consensus/H-SM11/contigs.fa	NODE_1_length_813311_cov_41.490528	264010	265503	-	ssaC	1-1494/1494		0/0	100	99	vfdb	NP_460359	(ssaC) type III secretion system secretin SsaC [TTSS(SPI-2 encode) (VF0321)] [Salmonella enterica subsp. enterica serovar Typhimurium str. LT2]
/home/mikra/workflow/bacteria/salmonela/consensus/H-SM11/contigs.fa	NODE_1_length_813311_cov_41.490528	265505	265906	-	spiC/ssaB	1-402/402		0/0	100	100	vfdb	NP_460358	(spiC/ssaB) type III secretion system protein SsaB [TTSS(SPI-2 encode) (VF0321)] [Salmonella enterica subsp. enterica serovar Typhimurium str. LT2]
/home/mikra/workflow/bacteria/salmonela/consensus/H-SM11/contigs.fa	NODE_1_length_813311_cov_41.490528	414640	415449	+	cdtB	1-810/810		0/0	100	99.75	vfdb	NP_456275	(cdtB) cytolethal distending toxin B [CdtB (VF0407)] [Salmonella enterica subsp. enterica serovar Typhi str. CT18]
/home/mikra/workflow/bacteria/salmonela/consensus/H-SM11/contigs.fa	NODE_1_length_813311_cov_41.490528	435363	436373	+	sifA	1-1011/1011		0/0	100	97.92	vfdb	NP_460194	(sifA) type III secretion system effector SifA N-terminal SKIP-binding domain C-terminal guanine nucleotide exchange factor activity [TTSS(SPI-2 encode) (VF0321)] [Salmonella enterica subsp. enterica serovar Typhimurium str. LT2]
/home/mikra/workflow/bacteria/salmonela/consensus/H-SM11/contigs.fa	NODE_1_length_813311_cov_41.490528	512431	512757	-	csgC	1-327/327		0/0	100	99.39	vfdb	NP_460116	(csgC) curli assembly protein CsgC [Agf (VF0103)] [Salmonella enterica subsp. enterica serovar Typhimurium str. LT2]
/home/mikra/workflow/bacteria/salmonela/consensus/H-SM11/contigs.fa	NODE_1_length_813311_cov_41.490528	512819	513274	-	csgA	1-456/456		0/0	100	100	vfdb	NP_460115	(csgA) curlin major subunit CsgA [Agf (VF0103)] [Salmonella enterica subsp. enterica serovar Typhimurium str. LT2]
/home/mikra/workflow/bacteria/salmonela/consensus/H-SM11/contigs.fa	NODE_1_length_813311_cov_41.490528	513316	513771	-	csgB	1-456/456		0/0	100	100	vfdb	NP_460114	(csgB) minor curlin subunit precursor curli nucleator protein CsgB [Agf (VF0103)] [Salmonella enterica subsp. enterica serovar Typhimurium str. LT2]
/home/mikra/workflow/bacteria/salmonela/consensus/H-SM11/contigs.fa	NODE_1_length_813311_cov_41.490528	514526	515176	+	csgD	1-651/651		0/0	100	99.08	vfdb	NP_460113	(csgD) DNA-binding transcriptional regulator CsgD [curli fibers/thin aggregative fimbriae (AGF) (AI094)] [Salmonella enterica subsp. enterica serovar Typhimurium str. LT2]
/home/mikra/workflow/bacteria/salmonela/consensus/H-SM11/contigs.fa	NODE_1_length_813311_cov_41.490528	515181	515576	+	csgE	1-396/396		0/0	100	100	vfdb	NP_460112	(csgE) curli production assembly/transport protein CsgE [Agf (VF0103)] [Salmonella enterica subsp. enterica serovar Typhimurium str. LT2]
/home/mikra/workflow/bacteria/salmonela/consensus/H-SM11/contigs.fa	NODE_1_length_813311_cov_41.490528	515603	516019	+	csgF	1-417/417		0/0	100	99.76	vfdb	NP_460111	(csgF) curli production assembly/transport protein CsgF [Agf (VF0103)] [Salmonella enterica subsp. enterica serovar Typhimurium str. LT2]
/home/mikra/workflow/bacteria/salmonela/consensus/H-SM11/contigs.fa	NODE_1_length_813311_cov_41.490528	516046	516879	+	csgG	1-834/834		0/0	100	99.4	vfdb	NP_460110	(csgG) curli production assembly/transport protein CsgG [Agf (VF0103)] [Salmonella enterica subsp. enterica serovar Typhimurium str. LT2]
/home/mikra/workflow/bacteria/salmonela/consensus/H-SM11/contigs.fa	NODE_1_length_813311_cov_41.490528	566021	567706	+	sopB/sigD	1-1686/1686		0/0	100	99.05	vfdb	NP_460064	(sopB/sigD) type III secretion system effector SopB phosphoinositide phosphatase [TTSS(SPI-1 encode) (VF0116)] [Salmonella enterica subsp. enterica serovar Typhimurium str. LT2]
/home/mikra/workflow/bacteria/salmonela/consensus/H-SM11/contigs.fa	NODE_1_length_813311_cov_41.490528	569042	569917	+	pipB	1-876/876		0/0	100	99.09	vfdb	NP_460061	(pipB) type III secretion system effector PipB [SPI-2 encoded T3SS (SS021)] [Salmonella enterica subsp. enterica serovar Typhimurium str. LT2]
/home/mikra/workflow/bacteria/salmonela/consensus/H-SM11/contigs.fa	NODE_1_length_813311_cov_41.490528	641732	642691	-	sopD2	1-960/960		0/0	100	97.08	vfdb	NP_459947	(sopD2) type III secretion system effector SopD2 [SPI-2 encoded T3SS (SS021)] [Salmonella enterica subsp. enterica serovar Typhimurium str. LT2]
/home/mikra/workflow/bacteria/salmonela/consensus/H-SM11/contigs.fa	NODE_1_length_813311_cov_41.490528	775849	778146	-	slrP	1-2298/2298		0/0	100	99.78	vfdb	NP_459778	(slrP) type III secretion system effector SlrP E3 ubiquitin ligase [TTSS(SPI-1 encode) (VF0116)] [Salmonella enterica subsp. enterica serovar Typhimurium str. LT2]
/home/mikra/workflow/bacteria/salmonela/consensus/H-SM11/contigs.fa	NODE_20_length_68388_cov_43.607379	57788	58321	+	fimI	1-534/534		0/0	100	98.69	vfdb	NP_459539	(fimI) fimbrial protein internal segment [Type 1 fimbriae (VF0102)] [Salmonella enterica subsp. enterica serovar Typhimurium str. LT2]
/home/mikra/workflow/bacteria/salmonela/consensus/H-SM11/contigs.fa	NODE_20_length_68388_cov_43.607379	58365	59057	+	fimC	1-693/693		0/0	100	98.56	vfdb	NP_459540	(fimC) chaperone protein FimC [Type 1 fimbriae (VF0102)] [Salmonella enterica subsp. enterica serovar Typhimurium str. LT2]
/home/mikra/workflow/bacteria/salmonela/consensus/H-SM11/contigs.fa	NODE_20_length_68388_cov_43.607379	59088	61700	+	fimD	1-2613/2613		0/0	100	98.7	vfdb	NP_459541	(fimD) usher protein FimD [Type 1 fimbriae (VF0102)] [Salmonella enterica subsp. enterica serovar Typhimurium str. LT2]
/home/mikra/workflow/bacteria/salmonela/consensus/H-SM11/contigs.fa	NODE_20_length_68388_cov_43.607379	61715	62722	+	fimH	1-1008/1008		0/0	100	98.31	vfdb	NP_459542	(fimH) type I fimbriae minor fimbrial subunit FimH adhesin [Type 1 fimbriae (VF0102)] [Salmonella enterica subsp. enterica serovar Typhimurium str. LT2]
/home/mikra/workflow/bacteria/salmonela/consensus/H-SM11/contigs.fa	NODE_20_length_68388_cov_43.607379	62732	63250	+	fimF	1-519/519		0/0	100	98.84	vfdb	NP_459543	(fimF) type I fimbriae adaptor protein FimF [Type 1 fimbriae (VF0102)] [Salmonella enterica subsp. enterica serovar Typhimurium str. LT2]
/home/mikra/workflow/bacteria/salmonela/consensus/H-SM11/contigs.fa	NODE_22_length_67142_cov_39.847780	24688	25641	-	sseL	1-954/954		0/0	100	95.18	vfdb	NP_461229	(sseL) type III secretion system effector SseL deubiquitinase [SPI-2 encoded T3SS (SS021)] [Salmonella enterica subsp. enterica serovar Typhimurium str. LT2]
/home/mikra/workflow/bacteria/salmonela/consensus/H-SM11/contigs.fa	NODE_23_length_54599_cov_47.394929	39824	40720	-	mig-14	1-897/897		0/0	100	97.88	vfdb	NP_461708	(mig-14) antimicrobial peptide resistance protein Mig-14 [Mig-14 (VF0395)] [Salmonella enterica subsp. enterica serovar Typhimurium str. LT2]
/home/mikra/workflow/bacteria/salmonela/consensus/H-SM11/contigs.fa	NODE_23_length_54599_cov_47.394929	42461	43513	+	pipB2	1-1053/1053		0/0	100	94.59	vfdb	NP_461706	(pipB2) type III secretion system effector PipB3 [SPI-2 encoded T3SS (SS021)] [Salmonella enterica subsp. enterica serovar Typhimurium str. LT2]
/home/mikra/workflow/bacteria/salmonela/consensus/H-SM11/contigs.fa	NODE_2_length_422944_cov_40.734325	52746	54119	-	steC	1-1374/1374		0/0	100	96.36	vfdb	NP_460656	(steC) type III secretion system effector SteC [SPI-2 encoded T3SS (SS021)] [Salmonella enterica subsp. enterica serovar Typhimurium str. LT2]
/home/mikra/workflow/bacteria/salmonela/consensus/H-SM11/contigs.fa	NODE_2_length_422944_cov_40.734325	214928	215650	-	sopE2	1-723/723		0/0	100	98.06	vfdb	NP_460811	(sopE2) type III secretion system effector SopE2 guanine nucleotide exchange factor [TTSS(SPI-1 encode) (VF0116)] [Salmonella enterica subsp. enterica serovar Typhimurium str. LT2]
/home/mikra/workflow/bacteria/salmonela/consensus/H-SM11/contigs.fa	NODE_2_length_422944_cov_40.734325	401512	403860	+	sopA	1-2349/2349		0/0	100	98.72	vfdb	NP_461011	(sopA) type III secretion system effector SopA E3 ubiquitin ligase [TTSS(SPI-1 encode) (VF0116)] [Salmonella enterica subsp. enterica serovar Typhimurium str. LT2]
/home/mikra/workflow/bacteria/salmonela/consensus/H-SM11/contigs.fa	NODE_5_length_270882_cov_47.879181	155140	156093	-	sopD	1-954/954		0/0	100	98.85	vfdb	NP_461866	(sopD) type III secretion system effector SopD [TTSS(SPI-1 encode) (VF0116)] [Salmonella enterica subsp. enterica serovar Typhimurium str. LT2]
/home/mikra/workflow/bacteria/salmonela/consensus/H-SM11/contigs.fa	NODE_5_length_270882_cov_47.879181	196539	196982	-	invH	1-444/444		0/0	100	97.97	vfdb	NP_461821	(invH) type III secretion system pilotin invG [TTSS(SPI-1 encode) (VF0116)] [Salmonella enterica subsp. enterica serovar Typhimurium str. LT2]
/home/mikra/workflow/bacteria/salmonela/consensus/H-SM11/contigs.fa	NODE_5_length_270882_cov_47.879181	197440	198090	+	invF	1-651/651		0/0	100	99.23	vfdb	NP_461820	(invF) type III secretion system regulatory protein InvF [TTSS(SPI-1 encode) (VF0116)] [Salmonella enterica subsp. enterica serovar Typhimurium str. LT2]
/home/mikra/workflow/bacteria/salmonela/consensus/H-SM11/contigs.fa	NODE_5_length_270882_cov_47.879181	198087	199775	+	invG	1-1689/1689		0/0	100	98.99	vfdb	NP_461819	(invG) type III secretion system secretin invG [TTSS(SPI-1 encode) (VF0116)] [Salmonella enterica subsp. enterica serovar Typhimurium str. LT2]
/home/mikra/workflow/bacteria/salmonela/consensus/H-SM11/contigs.fa	NODE_5_length_270882_cov_47.879181	199772	200890	+	invE	1-1119/1119		0/0	100	99.37	vfdb	NP_461818	(invE) type III secretion system gatekeeper invE [TTSS(SPI-1 encode) (VF0116)] [Salmonella enterica subsp. enterica serovar Typhimurium str. LT2]
/home/mikra/workflow/bacteria/salmonela/consensus/H-SM11/contigs.fa	NODE_5_length_270882_cov_47.879181	200915	202972	+	invA	1-2058/2058		0/0	100	98.88	vfdb	NP_461817	(invA) type III secretion system major export apparatus protein InvA [TTSS(SPI-1 encode) (VF0116)] [Salmonella enterica subsp. enterica serovar Typhimurium str. LT2]
/home/mikra/workflow/bacteria/salmonela/consensus/H-SM11/contigs.fa	NODE_5_length_270882_cov_47.879181	202996	203403	+	invB	1-408/408		0/0	100	98.78	vfdb	NP_461816	(invB) type III secretion system protein InvB [TTSS(SPI-1 encode) (VF0116)] [Salmonella enterica subsp. enterica serovar Typhimurium str. LT2]
/home/mikra/workflow/bacteria/salmonela/consensus/H-SM11/contigs.fa	NODE_5_length_270882_cov_47.879181	203400	204695	+	invC	1-1296/1296		0/0	100	99.31	vfdb	NP_461815	(invC) type III secretion system ATPase InvC [TTSS(SPI-1 encode) (VF0116)] [Salmonella enterica subsp. enterica serovar Typhimurium str. LT2]
/home/mikra/workflow/bacteria/salmonela/consensus/H-SM11/contigs.fa	NODE_5_length_270882_cov_47.879181	204673	205116	+	invI	1-444/444		0/0	100	99.32	vfdb	NP_461814	(invI) type III secretion system stalk protein InvI [TTSS(SPI-1 encode) (VF0116)] [Salmonella enterica subsp. enterica serovar Typhimurium str. LT2]
/home/mikra/workflow/bacteria/salmonela/consensus/H-SM11/contigs.fa	NODE_5_length_270882_cov_47.879181	205116	206126	+	invJ	1-1011/1011		0/0	100	99.6	vfdb	NP_461813	(invJ) type III secretion system needle length regulator InvJ [TTSS(SPI-1 encode) (VF0116)] [Salmonella enterica subsp. enterica serovar Typhimurium str. LT2]
/home/mikra/workflow/bacteria/salmonela/consensus/H-SM11/contigs.fa	NODE_5_length_270882_cov_47.879181	206126	207037	+	spaO	1-912/912		0/0	100	99.45	vfdb	NP_461812	(spaO) type III secretion system C ring protein SpaO [TTSS(SPI-1 encode) (VF0116)] [Salmonella enterica subsp. enterica serovar Typhimurium str. LT2]
/home/mikra/workflow/bacteria/salmonela/consensus/H-SM11/contigs.fa	NODE_5_length_270882_cov_47.879181	207027	207701	+	spaP	1-675/675		0/0	100	99.56	vfdb	NP_461811	(spaP) type III secretion system minor export apparatus protein SpaP [TTSS(SPI-1 encode) (VF0116)] [Salmonella enterica subsp. enterica serovar Typhimurium str. LT2]
/home/mikra/workflow/bacteria/salmonela/consensus/H-SM11/contigs.fa	NODE_5_length_270882_cov_47.879181	207727	207987	+	spaQ	1-261/261		0/0	100	99.23	vfdb	NP_461810	(spaQ) type III secretion system minor export apparatus protein SpaQ [TTSS(SPI-1 encode) (VF0116)] [Salmonella enterica subsp. enterica serovar Typhimurium str. LT2]
/home/mikra/workflow/bacteria/salmonela/consensus/H-SM11/contigs.fa	NODE_5_length_270882_cov_47.879181	207991	208782	+	spaR	1-792/792		0/0	100	99.24	vfdb	NP_461809	(spaR) type III secretion system minor export apparatus protein SpaR [TTSS(SPI-1 encode) (VF0116)] [Salmonella enterica subsp. enterica serovar Typhimurium str. LT2]
/home/mikra/workflow/bacteria/salmonela/consensus/H-SM11/contigs.fa	NODE_5_length_270882_cov_47.879181	208769	209839	+	spaS	1-1071/1071		0/0	100	98.97	vfdb	NP_461808	(spaS) type III secretion system export apparatus switch protein SpaS [TTSS(SPI-1 encode) (VF0116)] [Salmonella enterica subsp. enterica serovar Typhimurium str. LT2]
/home/mikra/workflow/bacteria/salmonela/consensus/H-SM11/contigs.fa	NODE_5_length_270882_cov_47.879181	209977	210474	+	sicA	1-498/498		0/0	100	99.4	vfdb	NP_461807	(sicA) chaparone for SipC and SipB [TTSS(SPI-1 encode) (VF0116)] [Salmonella enterica subsp. enterica serovar Typhimurium str. LT2]
/home/mikra/workflow/bacteria/salmonela/consensus/H-SM11/contigs.fa	NODE_5_length_270882_cov_47.879181	210477	212258	+	sipB/sspB	1-1782/1782		0/0	100	99.16	vfdb	NP_461806	(sipB/sspB) type III secretion system hydrophilic translocator pore protein SipB [TTSS(SPI-1 encode) (VF0116)] [Salmonella enterica subsp. enterica serovar Typhimurium str. LT2]
/home/mikra/workflow/bacteria/salmonela/consensus/H-SM11/contigs.fa	NODE_5_length_270882_cov_47.879181	212286	213515	+	sipC/sspC	1-1230/1230		0/0	100	99.92	vfdb	NP_461805	(sipC/sspC) type III secretion system hydrophilic translocator pore protein SipC [TTSS(SPI-1 encode) (VF0116)] [Salmonella enterica subsp. enterica serovar Typhimurium str. LT2]
/home/mikra/workflow/bacteria/salmonela/consensus/H-SM11/contigs.fa	NODE_5_length_270882_cov_47.879181	213586	214617	+	sipD	1-1032/1032		0/0	100	99.22	vfdb	NP_461804	(sipD) type III secretion system hydrophilic translocator needle tip protein SipD [TTSS(SPI-1 encode) (VF0116)] [Salmonella enterica subsp. enterica serovar Typhimurium str. LT2]
/home/mikra/workflow/bacteria/salmonela/consensus/H-SM11/contigs.fa	NODE_5_length_270882_cov_47.879181	214636	216693	+	sipA/sspA	1-2058/2058		0/0	100	99.32	vfdb	NP_461803	(sipA/sspA) type III secretion system effector SipA actin polymerizing activity [TTSS(SPI-1 encode) (VF0116)] [Salmonella enterica subsp. enterica serovar Typhimurium str. LT2]
/home/mikra/workflow/bacteria/salmonela/consensus/H-SM11/contigs.fa	NODE_5_length_270882_cov_47.879181	217291	217683	+	sicP	1-393/393		0/0	100	99.49	vfdb	NP_461800	(sicP) chaparone for SptP [TTSS(SPI-1 encode) (VF0116)] [Salmonella enterica subsp. enterica serovar Typhimurium str. LT2]
/home/mikra/workflow/bacteria/salmonela/consensus/H-SM11/contigs.fa	NODE_5_length_270882_cov_47.879181	217670	219301	+	sptP	1-1632/1632		0/0	100	99.27	vfdb	NP_461799	(sptP) type III secretion system effector SptP tyrosine phosphatase and GTPase-activating protein [TTSS(SPI-1 encode) (VF0116)] [Salmonella enterica subsp. enterica serovar Typhimurium str. LT2]
/home/mikra/workflow/bacteria/salmonela/consensus/H-SM11/contigs.fa	NODE_5_length_270882_cov_47.879181	223856	225034	+	prgH	1-1179/1179		0/0	100	99.24	vfdb	NP_461795	(prgH) type III secretion system outer MS ring protein PrgH [TTSS(SPI-1 encode) (VF0116)] [Salmonella enterica subsp. enterica serovar Typhimurium str. LT2]
/home/mikra/workflow/bacteria/salmonela/consensus/H-SM11/contigs.fa	NODE_5_length_270882_cov_47.879181	225059	225301	+	prgI	1-243/243		0/0	100	97.53	vfdb	NP_461794	(prgI) type III secretion system needle filament protein PrgI [TTSS(SPI-1 encode) (VF0116)] [Salmonella enterica subsp. enterica serovar Typhimurium str. LT2]
/home/mikra/workflow/bacteria/salmonela/consensus/H-SM11/contigs.fa	NODE_5_length_270882_cov_47.879181	225320	225625	+	prgJ	1-306/306		0/0	100	100	vfdb	NP_461793	(prgJ) type III secretion system inner rod protein PrgJ [TTSS(SPI-1 encode) (VF0116)] [Salmonella enterica subsp. enterica serovar Typhimurium str. LT2]
/home/mikra/workflow/bacteria/salmonela/consensus/H-SM11/contigs.fa	NODE_5_length_270882_cov_47.879181	225622	226380	+	prgK	1-759/759		0/0	100	99.61	vfdb	NP_461792	(prgK) type III secretion system inner MS ring protein PrgK [TTSS(SPI-1 encode) (VF0116)] [Salmonella enterica subsp. enterica serovar Typhimurium str. LT2]
/home/mikra/workflow/bacteria/salmonela/consensus/H-SM11/contigs.fa	NODE_5_length_270882_cov_47.879181	226352	226951	+	orgA	1-600/600		0/0	100	99.33	vfdb	NP_461791	(orgA) type III secretion system accessory cytosolic protein OrgA [SPI-1 encoded T3SS (SS010)] [Salmonella enterica subsp. enterica serovar Typhimurium str. LT2]
/home/mikra/workflow/bacteria/salmonela/consensus/H-SM11/contigs.fa	NODE_5_length_270882_cov_47.879181	226908	227588	+	orgB	1-681/681		0/0	100	99.71	vfdb	NP_461790	(orgB) type III secretion system stator OrgB [TTSS(SPI-1 encode) (VF0116)] [Salmonella enterica subsp. enterica serovar Typhimurium str. LT2]
/home/mikra/workflow/bacteria/salmonela/consensus/H-SM11/contigs.fa	NODE_5_length_270882_cov_47.879181	227585	228037	+	orgC	1-453/453		0/0	100	98.45	vfdb	NP_461789	(orgC) type III secretion system effector OrgC [SPI-1 encoded T3SS (SS010)] [Salmonella enterica subsp. enterica serovar Typhimurium str. LT2]
/home/mikra/workflow/bacteria/salmonela/consensus/H-SM11/contigs.fa	NODE_5_length_270882_cov_47.879181	230571	231479	+	avrA	1-909/909		0/0	100	99.89	vfdb	NP_461786	(avrA) type III secretion system effector AvrA acetyltransferease [TTSS(SPI-1 encode) (VF0116)] [Salmonella enterica subsp. enterica serovar Typhimurium str. LT2]
/home/mikra/workflow/bacteria/salmonela/consensus/H-SM11/contigs.fa	NODE_8_length_216042_cov_40.716182	117725	119917	-	sinH	1-2193/2193		0/0	100	95.67	vfdb	NP_461452	(sinH) intimin-like protein [SinH (VF0400)] [Salmonella enterica subsp. enterica serovar Typhimurium str. LT2]
/home/mikra/workflow/bacteria/salmonela/consensus/H-SM12/contigs.fa	NODE_10_length_150385_cov_28.146784	49334	50380	+	sseK2	1-1047/1047		0/0	100	98.19	vfdb	NP_461081	(sseK2) type III secretion system effector SseK2 [SPI-2 encoded T3SS (SS021)] [Salmonella enterica subsp. enterica serovar Typhimurium str. LT2]
/home/mikra/workflow/bacteria/salmonela/consensus/H-SM12/contigs.fa	NODE_13_length_129270_cov_32.686584	71291	74158	+	misL	1-2868/2868		0/0	100	98.88	vfdb	NP_462656	(misL) putative autotransporter [MisL (VF0397)] [Salmonella enterica subsp. enterica serovar Typhimurium str. LT2]
/home/mikra/workflow/bacteria/salmonela/consensus/H-SM12/contigs.fa	NODE_13_length_129270_cov_32.686584	78073	80799	-	mgtB	1-2727/2727		0/0	100	99.12	vfdb	NP_462662	(mgtB) Mg2+ transport protein [MgtBC (VF0106)] [Salmonella enterica subsp. enterica serovar Typhimurium str. LT2]
/home/mikra/workflow/bacteria/salmonela/consensus/H-SM12/contigs.fa	NODE_13_length_129270_cov_32.686584	81018	81713	-	mgtC	1-696/696		0/0	100	98.99	vfdb	NP_462663	(mgtC) Mg2+ transport protein [MgtBC (VF0106)] [Salmonella enterica subsp. enterica serovar Typhimurium str. LT2]
/home/mikra/workflow/bacteria/salmonela/consensus/H-SM12/contigs.fa	NODE_15_length_91888_cov_33.015245	48376	49428	-	pipB2	1-1053/1053		0/0	100	94.59	vfdb	NP_461706	(pipB2) type III secretion system effector PipB3 [SPI-2 encoded T3SS (SS021)] [Salmonella enterica subsp. enterica serovar Typhimurium str. LT2]
/home/mikra/workflow/bacteria/salmonela/consensus/H-SM12/contigs.fa	NODE_15_length_91888_cov_33.015245	51169	52065	+	mig-14	1-897/897		0/0	100	97.88	vfdb	NP_461708	(mig-14) antimicrobial peptide resistance protein Mig-14 [Mig-14 (VF0395)] [Salmonella enterica subsp. enterica serovar Typhimurium str. LT2]
/home/mikra/workflow/bacteria/salmonela/consensus/H-SM12/contigs.fa	NODE_18_length_68465_cov_29.253428	5139	5657	-	fimF	1-519/519		0/0	100	98.84	vfdb	NP_459543	(fimF) type I fimbriae adaptor protein FimF [Type 1 fimbriae (VF0102)] [Salmonella enterica subsp. enterica serovar Typhimurium str. LT2]
/home/mikra/workflow/bacteria/salmonela/consensus/H-SM12/contigs.fa	NODE_18_length_68465_cov_29.253428	5667	6674	-	fimH	1-1008/1008		0/0	100	98.31	vfdb	NP_459542	(fimH) type I fimbriae minor fimbrial subunit FimH adhesin [Type 1 fimbriae (VF0102)] [Salmonella enterica subsp. enterica serovar Typhimurium str. LT2]
/home/mikra/workflow/bacteria/salmonela/consensus/H-SM12/contigs.fa	NODE_18_length_68465_cov_29.253428	6689	9301	-	fimD	1-2613/2613		0/0	100	98.7	vfdb	NP_459541	(fimD) usher protein FimD [Type 1 fimbriae (VF0102)] [Salmonella enterica subsp. enterica serovar Typhimurium str. LT2]
/home/mikra/workflow/bacteria/salmonela/consensus/H-SM12/contigs.fa	NODE_18_length_68465_cov_29.253428	9332	10024	-	fimC	1-693/693		0/0	100	98.56	vfdb	NP_459540	(fimC) chaperone protein FimC [Type 1 fimbriae (VF0102)] [Salmonella enterica subsp. enterica serovar Typhimurium str. LT2]
/home/mikra/workflow/bacteria/salmonela/consensus/H-SM12/contigs.fa	NODE_18_length_68465_cov_29.253428	10068	10601	-	fimI	1-534/534		0/0	100	98.69	vfdb	NP_459539	(fimI) fimbrial protein internal segment [Type 1 fimbriae (VF0102)] [Salmonella enterica subsp. enterica serovar Typhimurium str. LT2]
/home/mikra/workflow/bacteria/salmonela/consensus/H-SM12/contigs.fa	NODE_1_length_1235475_cov_28.422477	33933	36230	+	slrP	1-2298/2298		0/0	100	99.78	vfdb	NP_459778	(slrP) type III secretion system effector SlrP E3 ubiquitin ligase [TTSS(SPI-1 encode) (VF0116)] [Salmonella enterica subsp. enterica serovar Typhimurium str. LT2]
/home/mikra/workflow/bacteria/salmonela/consensus/H-SM12/contigs.fa	NODE_1_length_1235475_cov_28.422477	169286	170245	+	sopD2	1-960/960		0/0	100	97.08	vfdb	NP_459947	(sopD2) type III secretion system effector SopD2 [SPI-2 encoded T3SS (SS021)] [Salmonella enterica subsp. enterica serovar Typhimurium str. LT2]
/home/mikra/workflow/bacteria/salmonela/consensus/H-SM12/contigs.fa	NODE_1_length_1235475_cov_28.422477	242060	242935	-	pipB	1-876/876		0/0	100	99.09	vfdb	NP_460061	(pipB) type III secretion system effector PipB [SPI-2 encoded T3SS (SS021)] [Salmonella enterica subsp. enterica serovar Typhimurium str. LT2]
/home/mikra/workflow/bacteria/salmonela/consensus/H-SM12/contigs.fa	NODE_1_length_1235475_cov_28.422477	244271	245956	-	sopB/sigD	1-1686/1686		0/0	100	99.05	vfdb	NP_460064	(sopB/sigD) type III secretion system effector SopB phosphoinositide phosphatase [TTSS(SPI-1 encode) (VF0116)] [Salmonella enterica subsp. enterica serovar Typhimurium str. LT2]
/home/mikra/workflow/bacteria/salmonela/consensus/H-SM12/contigs.fa	NODE_1_length_1235475_cov_28.422477	295098	295931	-	csgG	1-834/834		0/0	100	99.4	vfdb	NP_460110	(csgG) curli production assembly/transport protein CsgG [Agf (VF0103)] [Salmonella enterica subsp. enterica serovar Typhimurium str. LT2]
/home/mikra/workflow/bacteria/salmonela/consensus/H-SM12/contigs.fa	NODE_1_length_1235475_cov_28.422477	295958	296374	-	csgF	1-417/417		0/0	100	99.76	vfdb	NP_460111	(csgF) curli production assembly/transport protein CsgF [Agf (VF0103)] [Salmonella enterica subsp. enterica serovar Typhimurium str. LT2]
/home/mikra/workflow/bacteria/salmonela/consensus/H-SM12/contigs.fa	NODE_1_length_1235475_cov_28.422477	296401	296796	-	csgE	1-396/396		0/0	100	100	vfdb	NP_460112	(csgE) curli production assembly/transport protein CsgE [Agf (VF0103)] [Salmonella enterica subsp. enterica serovar Typhimurium str. LT2]
/home/mikra/workflow/bacteria/salmonela/consensus/H-SM12/contigs.fa	NODE_1_length_1235475_cov_28.422477	296801	297451	-	csgD	1-651/651		0/0	100	99.08	vfdb	NP_460113	(csgD) DNA-binding transcriptional regulator CsgD [curli fibers/thin aggregative fimbriae (AGF) (AI094)] [Salmonella enterica subsp. enterica serovar Typhimurium str. LT2]
/home/mikra/workflow/bacteria/salmonela/consensus/H-SM12/contigs.fa	NODE_1_length_1235475_cov_28.422477	298206	298661	+	csgB	1-456/456		0/0	100	100	vfdb	NP_460114	(csgB) minor curlin subunit precursor curli nucleator protein CsgB [Agf (VF0103)] [Salmonella enterica subsp. enterica serovar Typhimurium str. LT2]
/home/mikra/workflow/bacteria/salmonela/consensus/H-SM12/contigs.fa	NODE_1_length_1235475_cov_28.422477	298703	299158	+	csgA	1-456/456		0/0	100	100	vfdb	NP_460115	(csgA) curlin major subunit CsgA [Agf (VF0103)] [Salmonella enterica subsp. enterica serovar Typhimurium str. LT2]
/home/mikra/workflow/bacteria/salmonela/consensus/H-SM12/contigs.fa	NODE_1_length_1235475_cov_28.422477	299220	299546	+	csgC	1-327/327		0/0	100	99.39	vfdb	NP_460116	(csgC) curli assembly protein CsgC [Agf (VF0103)] [Salmonella enterica subsp. enterica serovar Typhimurium str. LT2]
/home/mikra/workflow/bacteria/salmonela/consensus/H-SM12/contigs.fa	NODE_1_length_1235475_cov_28.422477	375604	376614	-	sifA	1-1011/1011		0/0	100	97.92	vfdb	NP_460194	(sifA) type III secretion system effector SifA N-terminal SKIP-binding domain C-terminal guanine nucleotide exchange factor activity [TTSS(SPI-2 encode) (VF0321)] [Salmonella enterica subsp. enterica serovar Typhimurium str. LT2]
/home/mikra/workflow/bacteria/salmonela/consensus/H-SM12/contigs.fa	NODE_1_length_1235475_cov_28.422477	396528	397337	-	cdtB	1-810/810		0/0	100	99.75	vfdb	NP_456275	(cdtB) cytolethal distending toxin B [CdtB (VF0407)] [Salmonella enterica subsp. enterica serovar Typhi str. CT18]
/home/mikra/workflow/bacteria/salmonela/consensus/H-SM12/contigs.fa	NODE_1_length_1235475_cov_28.422477	546071	546472	+	spiC/ssaB	1-402/402		0/0	100	100	vfdb	NP_460358	(spiC/ssaB) type III secretion system protein SsaB [TTSS(SPI-2 encode) (VF0321)] [Salmonella enterica subsp. enterica serovar Typhimurium str. LT2]
/home/mikra/workflow/bacteria/salmonela/consensus/H-SM12/contigs.fa	NODE_1_length_1235475_cov_28.422477	546474	547967	+	ssaC	1-1494/1494		0/0	100	99	vfdb	NP_460359	(ssaC) type III secretion system secretin SsaC [TTSS(SPI-2 encode) (VF0321)] [Salmonella enterica subsp. enterica serovar Typhimurium str. LT2]
/home/mikra/workflow/bacteria/salmonela/consensus/H-SM12/contigs.fa	NODE_1_length_1235475_cov_28.422477	547948	549159	+	ssaD	1-1212/1212		0/0	100	99.09	vfdb	NP_460360	(ssaD) type III secretion system outer MS ring protein SsaD [TTSS(SPI-2 encode) (VF0321)] [Salmonella enterica subsp. enterica serovar Typhimurium str. LT2]
/home/mikra/workflow/bacteria/salmonela/consensus/H-SM12/contigs.fa	NODE_1_length_1235475_cov_28.422477	549167	549409	+	ssaE	1-243/243		0/0	100	99.59	vfdb	NP_460361	(ssaE) chaperone for sseB [TTSS(SPI-2 encode) (VF0321)] [Salmonella enterica subsp. enterica serovar Typhimurium str. LT2]
/home/mikra/workflow/bacteria/salmonela/consensus/H-SM12/contigs.fa	NODE_1_length_1235475_cov_28.422477	549672	549998	+	sseA	1-327/327		0/0	100	98.78	vfdb	NP_460362	(sseA) chaperone for sseB and sseD [TTSS(SPI-2 encode) (VF0321)] [Salmonella enterica subsp. enterica serovar Typhimurium str. LT2]
/home/mikra/workflow/bacteria/salmonela/consensus/H-SM12/contigs.fa	NODE_1_length_1235475_cov_28.422477	550005	550595	+	sseB	1-591/591		0/0	100	97.12	vfdb	NP_460363	(sseB) type III secretion system effector SseB [TTSS(SPI-2 encode) (VF0321)] [Salmonella enterica subsp. enterica serovar Typhimurium str. LT2]
/home/mikra/workflow/bacteria/salmonela/consensus/H-SM12/contigs.fa	NODE_1_length_1235475_cov_28.422477	550592	551065	+	sscA	1-474/474		0/0	100	96.83	vfdb	NP_460364	(sscA) chaperone for sseC [SPI-2 encoded T3SS (SS021)] [Salmonella enterica subsp. enterica serovar Typhimurium str. LT2]
/home/mikra/workflow/bacteria/salmonela/consensus/H-SM12/contigs.fa	NODE_1_length_1235475_cov_28.422477	551068	552522	+	sseC	1-1455/1455		0/0	100	95.67	vfdb	NP_460365	(sseC) type III secretion system hydrophilic translocator pore protein SseC [TTSS(SPI-2 encode) (VF0321)] [Salmonella enterica subsp. enterica serovar Typhimurium str. LT2]
/home/mikra/workflow/bacteria/salmonela/consensus/H-SM12/contigs.fa	NODE_1_length_1235475_cov_28.422477	552538	553125	+	sseD	1-588/588		0/0	100	97.28	vfdb	NP_460366	(sseD) type III secretion system hydrophilic translocator pore protein SseD [TTSS(SPI-2 encode) (VF0321)] [Salmonella enterica subsp. enterica serovar Typhimurium str. LT2]
/home/mikra/workflow/bacteria/salmonela/consensus/H-SM12/contigs.fa	NODE_1_length_1235475_cov_28.422477	553128	553544	+	sseE	1-417/417		0/0	100	99.52	vfdb	NP_460367	(sseE) type III secretion system effector SseE [TTSS(SPI-2 encode) (VF0321)] [Salmonella enterica subsp. enterica serovar Typhimurium str. LT2]
/home/mikra/workflow/bacteria/salmonela/consensus/H-SM12/contigs.fa	NODE_1_length_1235475_cov_28.422477	553596	554030	+	sscB	1-435/435		0/0	100	99.54	vfdb	NP_460368	(sscB) chaperone for sseF [SPI-2 encoded T3SS (SS021)] [Salmonella enterica subsp. enterica serovar Typhimurium str. LT2]
/home/mikra/workflow/bacteria/salmonela/consensus/H-SM12/contigs.fa	NODE_1_length_1235475_cov_28.422477	554046	554828	+	sseF	1-783/783		0/0	100	98.34	vfdb	NP_460369	(sseF) type III secretion system effector SseF [TTSS(SPI-2 encode) (VF0321)] [Salmonella enterica subsp. enterica serovar Typhimurium str. LT2]
/home/mikra/workflow/bacteria/salmonela/consensus/H-SM12/contigs.fa	NODE_1_length_1235475_cov_28.422477	554825	555514	+	sseG	1-690/690		0/0	100	97.83	vfdb	NP_460370	(sseG) type III secretion system effector SseG [TTSS(SPI-2 encode) (VF0321)] [Salmonella enterica subsp. enterica serovar Typhimurium str. LT2]
/home/mikra/workflow/bacteria/salmonela/consensus/H-SM12/contigs.fa	NODE_1_length_1235475_cov_28.422477	555608	555823	+	ssaG	1-216/216		0/0	100	100	vfdb	NP_460371	(ssaG) type III secretion system needle filament protein SsaG [TTSS(SPI-2 encode) (VF0321)] [Salmonella enterica subsp. enterica serovar Typhimurium str. LT2]
/home/mikra/workflow/bacteria/salmonela/consensus/H-SM12/contigs.fa	NODE_1_length_1235475_cov_28.422477	555864	556091	+	ssaH	1-228/228		0/0	100	99.56	vfdb	NP_460372	(ssaH) type III secretion system protein SsaH [TTSS(SPI-2 encode) (VF0321)] [Salmonella enterica subsp. enterica serovar Typhimurium str. LT2]
/home/mikra/workflow/bacteria/salmonela/consensus/H-SM12/contigs.fa	NODE_1_length_1235475_cov_28.422477	556103	556351	+	ssaI	1-249/249		0/0	100	100	vfdb	NP_460373	(ssaI) type III secretion system inner rod protein SsaI [TTSS(SPI-2 encode) (VF0321)] [Salmonella enterica subsp. enterica serovar Typhimurium str. LT2]
/home/mikra/workflow/bacteria/salmonela/consensus/H-SM12/contigs.fa	NODE_1_length_1235475_cov_28.422477	556348	557097	+	ssaJ	1-750/750		0/0	100	98.8	vfdb	NP_460374	(ssaJ) type III secretion system inner MS ring protein SsaJ [TTSS(SPI-2 encode) (VF0321)] [Salmonella enterica subsp. enterica serovar Typhimurium str. LT2]
/home/mikra/workflow/bacteria/salmonela/consensus/H-SM12/contigs.fa	NODE_1_length_1235475_cov_28.422477	557660	558334	+	ssaK	1-675/675		0/0	100	99.11	vfdb	NP_460376	(ssaK) type III secretion system stator SsaK [TTSS(SPI-2 encode) (VF0321)] [Salmonella enterica subsp. enterica serovar Typhimurium str. LT2]
/home/mikra/workflow/bacteria/salmonela/consensus/H-SM12/contigs.fa	NODE_1_length_1235475_cov_28.422477	558300	559316	+	ssaL	1-1017/1017		0/0	100	99.11	vfdb	NP_460377	(ssaL) type III secretion system gatekeeper SsaL [TTSS(SPI-2 encode) (VF0321)] [Salmonella enterica subsp. enterica serovar Typhimurium str. LT2]
/home/mikra/workflow/bacteria/salmonela/consensus/H-SM12/contigs.fa	NODE_1_length_1235475_cov_28.422477	559374	559742	+	ssaM	1-369/369		0/0	100	97.56	vfdb	NP_460378	(ssaM) type III secretion system protein SsaM [TTSS(SPI-2 encode) (VF0321)] [Salmonella enterica subsp. enterica serovar Typhimurium str. LT2]
/home/mikra/workflow/bacteria/salmonela/consensus/H-SM12/contigs.fa	NODE_1_length_1235475_cov_28.422477	559727	561772	+	ssaV	1-2046/2046		0/0	100	98.92	vfdb	NP_460379	(ssaV) type III secretion system major export apparatus protein ssaV [TTSS(SPI-2 encode) (VF0321)] [Salmonella enterica subsp. enterica serovar Typhimurium str. LT2]
/home/mikra/workflow/bacteria/salmonela/consensus/H-SM12/contigs.fa	NODE_1_length_1235475_cov_28.422477	561762	563063	+	ssaN	1-1302/1302		0/0	100	99	vfdb	NP_460380	(ssaN) type III secretion system ATPase SsaN [TTSS(SPI-2 encode) (VF0321)] [Salmonella enterica subsp. enterica serovar Typhimurium str. LT2]
/home/mikra/workflow/bacteria/salmonela/consensus/H-SM12/contigs.fa	NODE_1_length_1235475_cov_28.422477	563066	563443	+	ssaO	1-378/378		0/0	100	97.09	vfdb	NP_460381	(ssaO) type III secretion system stalk protein SsaO [TTSS(SPI-2 encode) (VF0321)] [Salmonella enterica subsp. enterica serovar Typhimurium str. LT2]
/home/mikra/workflow/bacteria/salmonela/consensus/H-SM12/contigs.fa	NODE_1_length_1235475_cov_28.422477	563424	563798	+	ssaP	1-375/375		0/0	100	99.47	vfdb	NP_460382	(ssaP) type III secretion system needle length regulator SsaP [TTSS(SPI-2 encode) (VF0321)] [Salmonella enterica subsp. enterica serovar Typhimurium str. LT2]
/home/mikra/workflow/bacteria/salmonela/consensus/H-SM12/contigs.fa	NODE_1_length_1235475_cov_28.422477	563779	564747	+	ssaQ	1-969/969		0/0	100	98.66	vfdb	NP_460383	(ssaQ) type III secretion system C ring protein SsaQ [TTSS(SPI-2 encode) (VF0321)] [Salmonella enterica subsp. enterica serovar Typhimurium str. LT2]
/home/mikra/workflow/bacteria/salmonela/consensus/H-SM12/contigs.fa	NODE_1_length_1235475_cov_28.422477	564815	565462	+	ssaR	1-648/648		0/0	100	99.69	vfdb	NP_460384	(ssaR) type III secretion system minor export apparatus protein SsaR [TTSS(SPI-2 encode) (VF0321)] [Salmonella enterica subsp. enterica serovar Typhimurium str. LT2]
/home/mikra/workflow/bacteria/salmonela/consensus/H-SM12/contigs.fa	NODE_1_length_1235475_cov_28.422477	565459	565725	+	ssaS	1-267/267		0/0	100	100	vfdb	NP_460385	(ssaS) type III secretion system minor export apparatus protein SsaS [TTSS(SPI-2 encode) (VF0321)] [Salmonella enterica subsp. enterica serovar Typhimurium str. LT2]
/home/mikra/workflow/bacteria/salmonela/consensus/H-SM12/contigs.fa	NODE_1_length_1235475_cov_28.422477	565726	566505	+	ssaT	1-780/780		0/0	100	97.44	vfdb	NP_460386	(ssaT) type III secretion system minor export apparatus protein SsaT [TTSS(SPI-2 encode) (VF0321)] [Salmonella enterica subsp. enterica serovar Typhimurium str. LT2]
/home/mikra/workflow/bacteria/salmonela/consensus/H-SM12/contigs.fa	NODE_1_length_1235475_cov_28.422477	566502	567560	+	ssaU	1-1059/1059		0/0	100	98.68	vfdb	NP_460387	(ssaU) type III secretion system export apparatus switch protein SsaU [TTSS(SPI-2 encode) (VF0321)] [Salmonella enterica subsp. enterica serovar Typhimurium str. LT2]
/home/mikra/workflow/bacteria/salmonela/consensus/H-SM12/contigs.fa	NODE_1_length_1235475_cov_28.422477	735366	735998	-	steA	1-633/633		0/0	100	95.26	vfdb	NP_460542	(steA) type III secretion system effector SteA [SPI-1 encoded T3SS (SS010)] [Salmonella enterica subsp. enterica serovar Typhimurium str. LT2]
/home/mikra/workflow/bacteria/salmonela/consensus/H-SM12/contigs.fa	NODE_1_length_1235475_cov_28.422477	758055	759005	+	sifB	1-951/951		0/0	100	98.84	vfdb	NP_460561	(sifB) type III secretion system effector SifB [SPI-2 encoded T3SS (SS021)] [Salmonella enterica subsp. enterica serovar Typhimurium str. LT2]
/home/mikra/workflow/bacteria/salmonela/consensus/H-SM12/contigs.fa	NODE_1_length_1235475_cov_28.422477	785505	785906	+	steB	1-402/402		0/0	100	98.01	vfdb	AAL20547	(steB) type III secretion system effector SteB [SPI-1 encoded T3SS (SS010)] [Salmonella enterica subsp. enterica serovar Typhimurium str. LT2]
/home/mikra/workflow/bacteria/salmonela/consensus/H-SM12/contigs.fa	NODE_1_length_1235475_cov_28.422477	787166	788392	+	sseJ	1-1227/1227		0/0	100	97.72	vfdb	NP_460590	(sseJ) type III secretion system effector SseJ glycerophospholipid:cholesterol acyltransferase [TTSS(SPI-2 encode) (VF0321)] [Salmonella enterica subsp. enterica serovar Typhimurium str. LT2]
/home/mikra/workflow/bacteria/salmonela/consensus/H-SM12/contigs.fa	NODE_1_length_1235475_cov_28.422477	864984	866357	-	steC	1-1374/1374		0/0	100	96.36	vfdb	NP_460656	(steC) type III secretion system effector SteC [SPI-2 encoded T3SS (SS021)] [Salmonella enterica subsp. enterica serovar Typhimurium str. LT2]
/home/mikra/workflow/bacteria/salmonela/consensus/H-SM12/contigs.fa	NODE_1_length_1235475_cov_28.422477	1027459	1028181	-	sopE2	1-723/723		0/0	100	98.06	vfdb	NP_460811	(sopE2) type III secretion system effector SopE2 guanine nucleotide exchange factor [TTSS(SPI-1 encode) (VF0116)] [Salmonella enterica subsp. enterica serovar Typhimurium str. LT2]
/home/mikra/workflow/bacteria/salmonela/consensus/H-SM12/contigs.fa	NODE_1_length_1235475_cov_28.422477	1214043	1216391	+	sopA	1-2349/2349		0/0	100	98.72	vfdb	NP_461011	(sopA) type III secretion system effector SopA E3 ubiquitin ligase [TTSS(SPI-1 encode) (VF0116)] [Salmonella enterica subsp. enterica serovar Typhimurium str. LT2]
/home/mikra/workflow/bacteria/salmonela/consensus/H-SM12/contigs.fa	NODE_2_length_554351_cov_31.687615	39404	40312	-	avrA	1-909/909		0/0	100	99.89	vfdb	NP_461786	(avrA) type III secretion system effector AvrA acetyltransferease [TTSS(SPI-1 encode) (VF0116)] [Salmonella enterica subsp. enterica serovar Typhimurium str. LT2]
/home/mikra/workflow/bacteria/salmonela/consensus/H-SM12/contigs.fa	NODE_2_length_554351_cov_31.687615	42846	43298	-	orgC	1-453/453		0/0	100	98.45	vfdb	NP_461789	(orgC) type III secretion system effector OrgC [SPI-1 encoded T3SS (SS010)] [Salmonella enterica subsp. enterica serovar Typhimurium str. LT2]
/home/mikra/workflow/bacteria/salmonela/consensus/H-SM12/contigs.fa	NODE_2_length_554351_cov_31.687615	43295	43975	-	orgB	1-681/681		0/0	100	99.71	vfdb	NP_461790	(orgB) type III secretion system stator OrgB [TTSS(SPI-1 encode) (VF0116)] [Salmonella enterica subsp. enterica serovar Typhimurium str. LT2]
/home/mikra/workflow/bacteria/salmonela/consensus/H-SM12/contigs.fa	NODE_2_length_554351_cov_31.687615	43932	44531	-	orgA	1-600/600		0/0	100	99.33	vfdb	NP_461791	(orgA) type III secretion system accessory cytosolic protein OrgA [SPI-1 encoded T3SS (SS010)] [Salmonella enterica subsp. enterica serovar Typhimurium str. LT2]
/home/mikra/workflow/bacteria/salmonela/consensus/H-SM12/contigs.fa	NODE_2_length_554351_cov_31.687615	44503	45261	-	prgK	1-759/759		0/0	100	99.61	vfdb	NP_461792	(prgK) type III secretion system inner MS ring protein PrgK [TTSS(SPI-1 encode) (VF0116)] [Salmonella enterica subsp. enterica serovar Typhimurium str. LT2]
/home/mikra/workflow/bacteria/salmonela/consensus/H-SM12/contigs.fa	NODE_2_length_554351_cov_31.687615	45258	45563	-	prgJ	1-306/306		0/0	100	100	vfdb	NP_461793	(prgJ) type III secretion system inner rod protein PrgJ [TTSS(SPI-1 encode) (VF0116)] [Salmonella enterica subsp. enterica serovar Typhimurium str. LT2]
/home/mikra/workflow/bacteria/salmonela/consensus/H-SM12/contigs.fa	NODE_2_length_554351_cov_31.687615	45582	45824	-	prgI	1-243/243		0/0	100	97.53	vfdb	NP_461794	(prgI) type III secretion system needle filament protein PrgI [TTSS(SPI-1 encode) (VF0116)] [Salmonella enterica subsp. enterica serovar Typhimurium str. LT2]
/home/mikra/workflow/bacteria/salmonela/consensus/H-SM12/contigs.fa	NODE_2_length_554351_cov_31.687615	45849	47027	-	prgH	1-1179/1179		0/0	100	99.24	vfdb	NP_461795	(prgH) type III secretion system outer MS ring protein PrgH [TTSS(SPI-1 encode) (VF0116)] [Salmonella enterica subsp. enterica serovar Typhimurium str. LT2]
/home/mikra/workflow/bacteria/salmonela/consensus/H-SM12/contigs.fa	NODE_2_length_554351_cov_31.687615	51582	53213	-	sptP	1-1632/1632		0/0	100	99.27	vfdb	NP_461799	(sptP) type III secretion system effector SptP tyrosine phosphatase and GTPase-activating protein [TTSS(SPI-1 encode) (VF0116)] [Salmonella enterica subsp. enterica serovar Typhimurium str. LT2]
/home/mikra/workflow/bacteria/salmonela/consensus/H-SM12/contigs.fa	NODE_2_length_554351_cov_31.687615	53200	53592	-	sicP	1-393/393		0/0	100	99.49	vfdb	NP_461800	(sicP) chaparone for SptP [TTSS(SPI-1 encode) (VF0116)] [Salmonella enterica subsp. enterica serovar Typhimurium str. LT2]
/home/mikra/workflow/bacteria/salmonela/consensus/H-SM12/contigs.fa	NODE_2_length_554351_cov_31.687615	54190	56247	-	sipA/sspA	1-2058/2058		0/0	100	99.32	vfdb	NP_461803	(sipA/sspA) type III secretion system effector SipA actin polymerizing activity [TTSS(SPI-1 encode) (VF0116)] [Salmonella enterica subsp. enterica serovar Typhimurium str. LT2]
/home/mikra/workflow/bacteria/salmonela/consensus/H-SM12/contigs.fa	NODE_2_length_554351_cov_31.687615	56266	57297	-	sipD	1-1032/1032		0/0	100	99.22	vfdb	NP_461804	(sipD) type III secretion system hydrophilic translocator needle tip protein SipD [TTSS(SPI-1 encode) (VF0116)] [Salmonella enterica subsp. enterica serovar Typhimurium str. LT2]
/home/mikra/workflow/bacteria/salmonela/consensus/H-SM12/contigs.fa	NODE_2_length_554351_cov_31.687615	57368	58597	-	sipC/sspC	1-1230/1230		0/0	100	99.92	vfdb	NP_461805	(sipC/sspC) type III secretion system hydrophilic translocator pore protein SipC [TTSS(SPI-1 encode) (VF0116)] [Salmonella enterica subsp. enterica serovar Typhimurium str. LT2]
/home/mikra/workflow/bacteria/salmonela/consensus/H-SM12/contigs.fa	NODE_2_length_554351_cov_31.687615	58625	60406	-	sipB/sspB	1-1782/1782		0/0	100	99.16	vfdb	NP_461806	(sipB/sspB) type III secretion system hydrophilic translocator pore protein SipB [TTSS(SPI-1 encode) (VF0116)] [Salmonella enterica subsp. enterica serovar Typhimurium str. LT2]
/home/mikra/workflow/bacteria/salmonela/consensus/H-SM12/contigs.fa	NODE_2_length_554351_cov_31.687615	60409	60906	-	sicA	1-498/498		0/0	100	99.4	vfdb	NP_461807	(sicA) chaparone for SipC and SipB [TTSS(SPI-1 encode) (VF0116)] [Salmonella enterica subsp. enterica serovar Typhimurium str. LT2]
/home/mikra/workflow/bacteria/salmonela/consensus/H-SM12/contigs.fa	NODE_2_length_554351_cov_31.687615	61044	62114	-	spaS	1-1071/1071		0/0	100	98.97	vfdb	NP_461808	(spaS) type III secretion system export apparatus switch protein SpaS [TTSS(SPI-1 encode) (VF0116)] [Salmonella enterica subsp. enterica serovar Typhimurium str. LT2]
/home/mikra/workflow/bacteria/salmonela/consensus/H-SM12/contigs.fa	NODE_2_length_554351_cov_31.687615	62101	62892	-	spaR	1-792/792		0/0	100	99.24	vfdb	NP_461809	(spaR) type III secretion system minor export apparatus protein SpaR [TTSS(SPI-1 encode) (VF0116)] [Salmonella enterica subsp. enterica serovar Typhimurium str. LT2]
/home/mikra/workflow/bacteria/salmonela/consensus/H-SM12/contigs.fa	NODE_2_length_554351_cov_31.687615	62896	63156	-	spaQ	1-261/261		0/0	100	99.23	vfdb	NP_461810	(spaQ) type III secretion system minor export apparatus protein SpaQ [TTSS(SPI-1 encode) (VF0116)] [Salmonella enterica subsp. enterica serovar Typhimurium str. LT2]
/home/mikra/workflow/bacteria/salmonela/consensus/H-SM12/contigs.fa	NODE_2_length_554351_cov_31.687615	63182	63856	-	spaP	1-675/675		0/0	100	99.56	vfdb	NP_461811	(spaP) type III secretion system minor export apparatus protein SpaP [TTSS(SPI-1 encode) (VF0116)] [Salmonella enterica subsp. enterica serovar Typhimurium str. LT2]
/home/mikra/workflow/bacteria/salmonela/consensus/H-SM12/contigs.fa	NODE_2_length_554351_cov_31.687615	63846	64757	-	spaO	1-912/912		0/0	100	99.45	vfdb	NP_461812	(spaO) type III secretion system C ring protein SpaO [TTSS(SPI-1 encode) (VF0116)] [Salmonella enterica subsp. enterica serovar Typhimurium str. LT2]
/home/mikra/workflow/bacteria/salmonela/consensus/H-SM12/contigs.fa	NODE_2_length_554351_cov_31.687615	64757	65767	-	invJ	1-1011/1011		0/0	100	99.6	vfdb	NP_461813	(invJ) type III secretion system needle length regulator InvJ [TTSS(SPI-1 encode) (VF0116)] [Salmonella enterica subsp. enterica serovar Typhimurium str. LT2]
/home/mikra/workflow/bacteria/salmonela/consensus/H-SM12/contigs.fa	NODE_2_length_554351_cov_31.687615	65767	66210	-	invI	1-444/444		0/0	100	99.32	vfdb	NP_461814	(invI) type III secretion system stalk protein InvI [TTSS(SPI-1 encode) (VF0116)] [Salmonella enterica subsp. enterica serovar Typhimurium str. LT2]
/home/mikra/workflow/bacteria/salmonela/consensus/H-SM12/contigs.fa	NODE_2_length_554351_cov_31.687615	66188	67483	-	invC	1-1296/1296		0/0	100	99.31	vfdb	NP_461815	(invC) type III secretion system ATPase InvC [TTSS(SPI-1 encode) (VF0116)] [Salmonella enterica subsp. enterica serovar Typhimurium str. LT2]
/home/mikra/workflow/bacteria/salmonela/consensus/H-SM12/contigs.fa	NODE_2_length_554351_cov_31.687615	67480	67887	-	invB	1-408/408		0/0	100	98.78	vfdb	NP_461816	(invB) type III secretion system protein InvB [TTSS(SPI-1 encode) (VF0116)] [Salmonella enterica subsp. enterica serovar Typhimurium str. LT2]
/home/mikra/workflow/bacteria/salmonela/consensus/H-SM12/contigs.fa	NODE_2_length_554351_cov_31.687615	67911	69968	-	invA	1-2058/2058		0/0	100	98.88	vfdb	NP_461817	(invA) type III secretion system major export apparatus protein InvA [TTSS(SPI-1 encode) (VF0116)] [Salmonella enterica subsp. enterica serovar Typhimurium str. LT2]
/home/mikra/workflow/bacteria/salmonela/consensus/H-SM12/contigs.fa	NODE_2_length_554351_cov_31.687615	69993	71111	-	invE	1-1119/1119		0/0	100	99.37	vfdb	NP_461818	(invE) type III secretion system gatekeeper invE [TTSS(SPI-1 encode) (VF0116)] [Salmonella enterica subsp. enterica serovar Typhimurium str. LT2]
/home/mikra/workflow/bacteria/salmonela/consensus/H-SM12/contigs.fa	NODE_2_length_554351_cov_31.687615	71108	72796	-	invG	1-1689/1689		0/0	100	98.99	vfdb	NP_461819	(invG) type III secretion system secretin invG [TTSS(SPI-1 encode) (VF0116)] [Salmonella enterica subsp. enterica serovar Typhimurium str. LT2]
/home/mikra/workflow/bacteria/salmonela/consensus/H-SM12/contigs.fa	NODE_2_length_554351_cov_31.687615	72793	73443	-	invF	1-651/651		0/0	100	99.23	vfdb	NP_461820	(invF) type III secretion system regulatory protein InvF [TTSS(SPI-1 encode) (VF0116)] [Salmonella enterica subsp. enterica serovar Typhimurium str. LT2]
/home/mikra/workflow/bacteria/salmonela/consensus/H-SM12/contigs.fa	NODE_2_length_554351_cov_31.687615	73901	74344	+	invH	1-444/444		0/0	100	97.97	vfdb	NP_461821	(invH) type III secretion system pilotin invG [TTSS(SPI-1 encode) (VF0116)] [Salmonella enterica subsp. enterica serovar Typhimurium str. LT2]
/home/mikra/workflow/bacteria/salmonela/consensus/H-SM12/contigs.fa	NODE_2_length_554351_cov_31.687615	114790	115743	+	sopD	1-954/954		0/0	100	98.85	vfdb	NP_461866	(sopD) type III secretion system effector SopD [TTSS(SPI-1 encode) (VF0116)] [Salmonella enterica subsp. enterica serovar Typhimurium str. LT2]
/home/mikra/workflow/bacteria/salmonela/consensus/H-SM12/contigs.fa	NODE_6_length_216007_cov_28.059351	96126	98318	+	sinH	1-2193/2193		0/0	100	95.67	vfdb	NP_461452	(sinH) intimin-like protein [SinH (VF0400)] [Salmonella enterica subsp. enterica serovar Typhimurium str. LT2]
/home/mikra/workflow/bacteria/salmonela/consensus/H-SM12/contigs.fa	NODE_9_length_163131_cov_27.682246	126027	126980	-	sseL	1-954/954		0/0	100	95.18	vfdb	NP_461229	(sseL) type III secretion system effector SseL deubiquitinase [SPI-2 encoded T3SS (SS021)] [Salmonella enterica subsp. enterica serovar Typhimurium str. LT2]
/home/mikra/workflow/bacteria/salmonela/consensus/H-SM13/contigs.fa	NODE_11_length_150385_cov_24.519630	100006	101052	-	sseK2	1-1047/1047		0/0	100	98.19	vfdb	NP_461081	(sseK2) type III secretion system effector SseK2 [SPI-2 encoded T3SS (SS021)] [Salmonella enterica subsp. enterica serovar Typhimurium str. LT2]
/home/mikra/workflow/bacteria/salmonela/consensus/H-SM13/contigs.fa	NODE_14_length_129270_cov_27.745889	47558	48253	+	mgtC	1-696/696		0/0	100	98.99	vfdb	NP_462663	(mgtC) Mg2+ transport protein [MgtBC (VF0106)] [Salmonella enterica subsp. enterica serovar Typhimurium str. LT2]
/home/mikra/workflow/bacteria/salmonela/consensus/H-SM13/contigs.fa	NODE_14_length_129270_cov_27.745889	48472	51198	+	mgtB	1-2727/2727		0/0	100	99.12	vfdb	NP_462662	(mgtB) Mg2+ transport protein [MgtBC (VF0106)] [Salmonella enterica subsp. enterica serovar Typhimurium str. LT2]
/home/mikra/workflow/bacteria/salmonela/consensus/H-SM13/contigs.fa	NODE_14_length_129270_cov_27.745889	55113	57980	-	misL	1-2868/2868		0/0	100	98.88	vfdb	NP_462656	(misL) putative autotransporter [MisL (VF0397)] [Salmonella enterica subsp. enterica serovar Typhimurium str. LT2]
/home/mikra/workflow/bacteria/salmonela/consensus/H-SM13/contigs.fa	NODE_1_length_677272_cov_25.833734	30	1046	+	ssaL	1-1017/1017		0/0	100	99.11	vfdb	NP_460377	(ssaL) type III secretion system gatekeeper SsaL [TTSS(SPI-2 encode) (VF0321)] [Salmonella enterica subsp. enterica serovar Typhimurium str. LT2]
/home/mikra/workflow/bacteria/salmonela/consensus/H-SM13/contigs.fa	NODE_1_length_677272_cov_25.833734	1104	1472	+	ssaM	1-369/369		0/0	100	97.56	vfdb	NP_460378	(ssaM) type III secretion system protein SsaM [TTSS(SPI-2 encode) (VF0321)] [Salmonella enterica subsp. enterica serovar Typhimurium str. LT2]
/home/mikra/workflow/bacteria/salmonela/consensus/H-SM13/contigs.fa	NODE_1_length_677272_cov_25.833734	1457	3502	+	ssaV	1-2046/2046		0/0	100	98.92	vfdb	NP_460379	(ssaV) type III secretion system major export apparatus protein ssaV [TTSS(SPI-2 encode) (VF0321)] [Salmonella enterica subsp. enterica serovar Typhimurium str. LT2]
/home/mikra/workflow/bacteria/salmonela/consensus/H-SM13/contigs.fa	NODE_1_length_677272_cov_25.833734	3492	4793	+	ssaN	1-1302/1302		0/0	100	99	vfdb	NP_460380	(ssaN) type III secretion system ATPase SsaN [TTSS(SPI-2 encode) (VF0321)] [Salmonella enterica subsp. enterica serovar Typhimurium str. LT2]
/home/mikra/workflow/bacteria/salmonela/consensus/H-SM13/contigs.fa	NODE_1_length_677272_cov_25.833734	4796	5173	+	ssaO	1-378/378		0/0	100	97.09	vfdb	NP_460381	(ssaO) type III secretion system stalk protein SsaO [TTSS(SPI-2 encode) (VF0321)] [Salmonella enterica subsp. enterica serovar Typhimurium str. LT2]
/home/mikra/workflow/bacteria/salmonela/consensus/H-SM13/contigs.fa	NODE_1_length_677272_cov_25.833734	5154	5528	+	ssaP	1-375/375		0/0	100	99.47	vfdb	NP_460382	(ssaP) type III secretion system needle length regulator SsaP [TTSS(SPI-2 encode) (VF0321)] [Salmonella enterica subsp. enterica serovar Typhimurium str. LT2]
/home/mikra/workflow/bacteria/salmonela/consensus/H-SM13/contigs.fa	NODE_1_length_677272_cov_25.833734	5509	6477	+	ssaQ	1-969/969		0/0	100	98.66	vfdb	NP_460383	(ssaQ) type III secretion system C ring protein SsaQ [TTSS(SPI-2 encode) (VF0321)] [Salmonella enterica subsp. enterica serovar Typhimurium str. LT2]
/home/mikra/workflow/bacteria/salmonela/consensus/H-SM13/contigs.fa	NODE_1_length_677272_cov_25.833734	6545	7192	+	ssaR	1-648/648		0/0	100	99.69	vfdb	NP_460384	(ssaR) type III secretion system minor export apparatus protein SsaR [TTSS(SPI-2 encode) (VF0321)] [Salmonella enterica subsp. enterica serovar Typhimurium str. LT2]
/home/mikra/workflow/bacteria/salmonela/consensus/H-SM13/contigs.fa	NODE_1_length_677272_cov_25.833734	7189	7455	+	ssaS	1-267/267		0/0	100	100	vfdb	NP_460385	(ssaS) type III secretion system minor export apparatus protein SsaS [TTSS(SPI-2 encode) (VF0321)] [Salmonella enterica subsp. enterica serovar Typhimurium str. LT2]
/home/mikra/workflow/bacteria/salmonela/consensus/H-SM13/contigs.fa	NODE_1_length_677272_cov_25.833734	7456	8235	+	ssaT	1-780/780		0/0	100	97.44	vfdb	NP_460386	(ssaT) type III secretion system minor export apparatus protein SsaT [TTSS(SPI-2 encode) (VF0321)] [Salmonella enterica subsp. enterica serovar Typhimurium str. LT2]
/home/mikra/workflow/bacteria/salmonela/consensus/H-SM13/contigs.fa	NODE_1_length_677272_cov_25.833734	8232	9290	+	ssaU	1-1059/1059		0/0	100	98.68	vfdb	NP_460387	(ssaU) type III secretion system export apparatus switch protein SsaU [TTSS(SPI-2 encode) (VF0321)] [Salmonella enterica subsp. enterica serovar Typhimurium str. LT2]
/home/mikra/workflow/bacteria/salmonela/consensus/H-SM13/contigs.fa	NODE_1_length_677272_cov_25.833734	177282	177914	-	steA	1-633/633		0/0	100	95.26	vfdb	NP_460542	(steA) type III secretion system effector SteA [SPI-1 encoded T3SS (SS010)] [Salmonella enterica subsp. enterica serovar Typhimurium str. LT2]
/home/mikra/workflow/bacteria/salmonela/consensus/H-SM13/contigs.fa	NODE_1_length_677272_cov_25.833734	199971	200921	+	sifB	1-951/951		0/0	100	98.84	vfdb	NP_460561	(sifB) type III secretion system effector SifB [SPI-2 encoded T3SS (SS021)] [Salmonella enterica subsp. enterica serovar Typhimurium str. LT2]
/home/mikra/workflow/bacteria/salmonela/consensus/H-SM13/contigs.fa	NODE_1_length_677272_cov_25.833734	227421	227822	+	steB	1-402/402		0/0	100	98.01	vfdb	AAL20547	(steB) type III secretion system effector SteB [SPI-1 encoded T3SS (SS010)] [Salmonella enterica subsp. enterica serovar Typhimurium str. LT2]
/home/mikra/workflow/bacteria/salmonela/consensus/H-SM13/contigs.fa	NODE_1_length_677272_cov_25.833734	229082	230308	+	sseJ	1-1227/1227		0/0	100	97.72	vfdb	NP_460590	(sseJ) type III secretion system effector SseJ glycerophospholipid:cholesterol acyltransferase [TTSS(SPI-2 encode) (VF0321)] [Salmonella enterica subsp. enterica serovar Typhimurium str. LT2]
/home/mikra/workflow/bacteria/salmonela/consensus/H-SM13/contigs.fa	NODE_1_length_677272_cov_25.833734	306900	308273	-	steC	1-1374/1374		0/0	100	96.36	vfdb	NP_460656	(steC) type III secretion system effector SteC [SPI-2 encoded T3SS (SS021)] [Salmonella enterica subsp. enterica serovar Typhimurium str. LT2]
/home/mikra/workflow/bacteria/salmonela/consensus/H-SM13/contigs.fa	NODE_1_length_677272_cov_25.833734	469256	469978	-	sopE2	1-723/723		0/0	100	98.06	vfdb	NP_460811	(sopE2) type III secretion system effector SopE2 guanine nucleotide exchange factor [TTSS(SPI-1 encode) (VF0116)] [Salmonella enterica subsp. enterica serovar Typhimurium str. LT2]
/home/mikra/workflow/bacteria/salmonela/consensus/H-SM13/contigs.fa	NODE_1_length_677272_cov_25.833734	655840	658188	+	sopA	1-2349/2349		0/0	100	98.72	vfdb	NP_461011	(sopA) type III secretion system effector SopA E3 ubiquitin ligase [TTSS(SPI-1 encode) (VF0116)] [Salmonella enterica subsp. enterica serovar Typhimurium str. LT2]
/home/mikra/workflow/bacteria/salmonela/consensus/H-SM13/contigs.fa	NODE_21_length_68388_cov_24.243440	57788	58321	+	fimI	1-534/534		0/0	100	98.69	vfdb	NP_459539	(fimI) fimbrial protein internal segment [Type 1 fimbriae (VF0102)] [Salmonella enterica subsp. enterica serovar Typhimurium str. LT2]
/home/mikra/workflow/bacteria/salmonela/consensus/H-SM13/contigs.fa	NODE_21_length_68388_cov_24.243440	58365	59057	+	fimC	1-693/693		0/0	100	98.56	vfdb	NP_459540	(fimC) chaperone protein FimC [Type 1 fimbriae (VF0102)] [Salmonella enterica subsp. enterica serovar Typhimurium str. LT2]
/home/mikra/workflow/bacteria/salmonela/consensus/H-SM13/contigs.fa	NODE_21_length_68388_cov_24.243440	59088	61700	+	fimD	1-2613/2613		0/0	100	98.7	vfdb	NP_459541	(fimD) usher protein FimD [Type 1 fimbriae (VF0102)] [Salmonella enterica subsp. enterica serovar Typhimurium str. LT2]
/home/mikra/workflow/bacteria/salmonela/consensus/H-SM13/contigs.fa	NODE_21_length_68388_cov_24.243440	61715	62722	+	fimH	1-1008/1008		0/0	100	98.31	vfdb	NP_459542	(fimH) type I fimbriae minor fimbrial subunit FimH adhesin [Type 1 fimbriae (VF0102)] [Salmonella enterica subsp. enterica serovar Typhimurium str. LT2]
/home/mikra/workflow/bacteria/salmonela/consensus/H-SM13/contigs.fa	NODE_21_length_68388_cov_24.243440	62732	63250	+	fimF	1-519/519		0/0	100	98.84	vfdb	NP_459543	(fimF) type I fimbriae adaptor protein FimF [Type 1 fimbriae (VF0102)] [Salmonella enterica subsp. enterica serovar Typhimurium str. LT2]
/home/mikra/workflow/bacteria/salmonela/consensus/H-SM13/contigs.fa	NODE_23_length_61779_cov_23.111626	24684	25637	-	sseL	1-954/954		0/0	100	95.18	vfdb	NP_461229	(sseL) type III secretion system effector SseL deubiquitinase [SPI-2 encoded T3SS (SS021)] [Salmonella enterica subsp. enterica serovar Typhimurium str. LT2]
/home/mikra/workflow/bacteria/salmonela/consensus/H-SM13/contigs.fa	NODE_24_length_50205_cov_26.796929	6530	7582	-	pipB2	1-1053/1053		0/0	100	94.59	vfdb	NP_461706	(pipB2) type III secretion system effector PipB3 [SPI-2 encoded T3SS (SS021)] [Salmonella enterica subsp. enterica serovar Typhimurium str. LT2]
/home/mikra/workflow/bacteria/salmonela/consensus/H-SM13/contigs.fa	NODE_24_length_50205_cov_26.796929	9323	10219	+	mig-14	1-897/897		0/0	100	97.88	vfdb	NP_461708	(mig-14) antimicrobial peptide resistance protein Mig-14 [Mig-14 (VF0395)] [Salmonella enterica subsp. enterica serovar Typhimurium str. LT2]
/home/mikra/workflow/bacteria/salmonela/consensus/H-SM13/contigs.fa	NODE_2_length_558483_cov_25.483667	33933	36230	+	slrP	1-2298/2298		0/0	100	99.78	vfdb	NP_459778	(slrP) type III secretion system effector SlrP E3 ubiquitin ligase [TTSS(SPI-1 encode) (VF0116)] [Salmonella enterica subsp. enterica serovar Typhimurium str. LT2]
/home/mikra/workflow/bacteria/salmonela/consensus/H-SM13/contigs.fa	NODE_2_length_558483_cov_25.483667	169388	170347	+	sopD2	1-960/960		0/0	100	97.08	vfdb	NP_459947	(sopD2) type III secretion system effector SopD2 [SPI-2 encoded T3SS (SS021)] [Salmonella enterica subsp. enterica serovar Typhimurium str. LT2]
/home/mikra/workflow/bacteria/salmonela/consensus/H-SM13/contigs.fa	NODE_2_length_558483_cov_25.483667	242162	243037	-	pipB	1-876/876		0/0	100	99.09	vfdb	NP_460061	(pipB) type III secretion system effector PipB [SPI-2 encoded T3SS (SS021)] [Salmonella enterica subsp. enterica serovar Typhimurium str. LT2]
/home/mikra/workflow/bacteria/salmonela/consensus/H-SM13/contigs.fa	NODE_2_length_558483_cov_25.483667	244373	246058	-	sopB/sigD	1-1686/1686		0/0	100	99.05	vfdb	NP_460064	(sopB/sigD) type III secretion system effector SopB phosphoinositide phosphatase [TTSS(SPI-1 encode) (VF0116)] [Salmonella enterica subsp. enterica serovar Typhimurium str. LT2]
/home/mikra/workflow/bacteria/salmonela/consensus/H-SM13/contigs.fa	NODE_2_length_558483_cov_25.483667	295200	296033	-	csgG	1-834/834		0/0	100	99.4	vfdb	NP_460110	(csgG) curli production assembly/transport protein CsgG [Agf (VF0103)] [Salmonella enterica subsp. enterica serovar Typhimurium str. LT2]
/home/mikra/workflow/bacteria/salmonela/consensus/H-SM13/contigs.fa	NODE_2_length_558483_cov_25.483667	296060	296476	-	csgF	1-417/417		0/0	100	99.76	vfdb	NP_460111	(csgF) curli production assembly/transport protein CsgF [Agf (VF0103)] [Salmonella enterica subsp. enterica serovar Typhimurium str. LT2]
/home/mikra/workflow/bacteria/salmonela/consensus/H-SM13/contigs.fa	NODE_2_length_558483_cov_25.483667	296503	296898	-	csgE	1-396/396		0/0	100	100	vfdb	NP_460112	(csgE) curli production assembly/transport protein CsgE [Agf (VF0103)] [Salmonella enterica subsp. enterica serovar Typhimurium str. LT2]
/home/mikra/workflow/bacteria/salmonela/consensus/H-SM13/contigs.fa	NODE_2_length_558483_cov_25.483667	296903	297553	-	csgD	1-651/651		0/0	100	99.08	vfdb	NP_460113	(csgD) DNA-binding transcriptional regulator CsgD [curli fibers/thin aggregative fimbriae (AGF) (AI094)] [Salmonella enterica subsp. enterica serovar Typhimurium str. LT2]
/home/mikra/workflow/bacteria/salmonela/consensus/H-SM13/contigs.fa	NODE_2_length_558483_cov_25.483667	298308	298763	+	csgB	1-456/456		0/0	100	100	vfdb	NP_460114	(csgB) minor curlin subunit precursor curli nucleator protein CsgB [Agf (VF0103)] [Salmonella enterica subsp. enterica serovar Typhimurium str. LT2]
/home/mikra/workflow/bacteria/salmonela/consensus/H-SM13/contigs.fa	NODE_2_length_558483_cov_25.483667	298805	299260	+	csgA	1-456/456		0/0	100	100	vfdb	NP_460115	(csgA) curlin major subunit CsgA [Agf (VF0103)] [Salmonella enterica subsp. enterica serovar Typhimurium str. LT2]
/home/mikra/workflow/bacteria/salmonela/consensus/H-SM13/contigs.fa	NODE_2_length_558483_cov_25.483667	299322	299648	+	csgC	1-327/327		0/0	100	99.39	vfdb	NP_460116	(csgC) curli assembly protein CsgC [Agf (VF0103)] [Salmonella enterica subsp. enterica serovar Typhimurium str. LT2]
/home/mikra/workflow/bacteria/salmonela/consensus/H-SM13/contigs.fa	NODE_2_length_558483_cov_25.483667	375706	376716	-	sifA	1-1011/1011		0/0	100	97.92	vfdb	NP_460194	(sifA) type III secretion system effector SifA N-terminal SKIP-binding domain C-terminal guanine nucleotide exchange factor activity [TTSS(SPI-2 encode) (VF0321)] [Salmonella enterica subsp. enterica serovar Typhimurium str. LT2]
/home/mikra/workflow/bacteria/salmonela/consensus/H-SM13/contigs.fa	NODE_2_length_558483_cov_25.483667	396630	397439	-	cdtB	1-810/810		0/0	100	99.75	vfdb	NP_456275	(cdtB) cytolethal distending toxin B [CdtB (VF0407)] [Salmonella enterica subsp. enterica serovar Typhi str. CT18]
/home/mikra/workflow/bacteria/salmonela/consensus/H-SM13/contigs.fa	NODE_2_length_558483_cov_25.483667	546173	546574	+	spiC/ssaB	1-402/402		0/0	100	100	vfdb	NP_460358	(spiC/ssaB) type III secretion system protein SsaB [TTSS(SPI-2 encode) (VF0321)] [Salmonella enterica subsp. enterica serovar Typhimurium str. LT2]
/home/mikra/workflow/bacteria/salmonela/consensus/H-SM13/contigs.fa	NODE_2_length_558483_cov_25.483667	546576	548069	+	ssaC	1-1494/1494		0/0	100	99	vfdb	NP_460359	(ssaC) type III secretion system secretin SsaC [TTSS(SPI-2 encode) (VF0321)] [Salmonella enterica subsp. enterica serovar Typhimurium str. LT2]
/home/mikra/workflow/bacteria/salmonela/consensus/H-SM13/contigs.fa	NODE_2_length_558483_cov_25.483667	548050	549261	+	ssaD	1-1212/1212		0/0	100	99.09	vfdb	NP_460360	(ssaD) type III secretion system outer MS ring protein SsaD [TTSS(SPI-2 encode) (VF0321)] [Salmonella enterica subsp. enterica serovar Typhimurium str. LT2]
/home/mikra/workflow/bacteria/salmonela/consensus/H-SM13/contigs.fa	NODE_2_length_558483_cov_25.483667	549269	549511	+	ssaE	1-243/243		0/0	100	99.59	vfdb	NP_460361	(ssaE) chaperone for sseB [TTSS(SPI-2 encode) (VF0321)] [Salmonella enterica subsp. enterica serovar Typhimurium str. LT2]
/home/mikra/workflow/bacteria/salmonela/consensus/H-SM13/contigs.fa	NODE_2_length_558483_cov_25.483667	549774	550100	+	sseA	1-327/327		0/0	100	98.78	vfdb	NP_460362	(sseA) chaperone for sseB and sseD [TTSS(SPI-2 encode) (VF0321)] [Salmonella enterica subsp. enterica serovar Typhimurium str. LT2]
/home/mikra/workflow/bacteria/salmonela/consensus/H-SM13/contigs.fa	NODE_2_length_558483_cov_25.483667	550107	550697	+	sseB	1-591/591		0/0	100	97.12	vfdb	NP_460363	(sseB) type III secretion system effector SseB [TTSS(SPI-2 encode) (VF0321)] [Salmonella enterica subsp. enterica serovar Typhimurium str. LT2]
/home/mikra/workflow/bacteria/salmonela/consensus/H-SM13/contigs.fa	NODE_2_length_558483_cov_25.483667	550694	551167	+	sscA	1-474/474		0/0	100	96.83	vfdb	NP_460364	(sscA) chaperone for sseC [SPI-2 encoded T3SS (SS021)] [Salmonella enterica subsp. enterica serovar Typhimurium str. LT2]
/home/mikra/workflow/bacteria/salmonela/consensus/H-SM13/contigs.fa	NODE_2_length_558483_cov_25.483667	551170	552624	+	sseC	1-1455/1455		0/0	100	95.67	vfdb	NP_460365	(sseC) type III secretion system hydrophilic translocator pore protein SseC [TTSS(SPI-2 encode) (VF0321)] [Salmonella enterica subsp. enterica serovar Typhimurium str. LT2]
/home/mikra/workflow/bacteria/salmonela/consensus/H-SM13/contigs.fa	NODE_2_length_558483_cov_25.483667	552640	553227	+	sseD	1-588/588		0/0	100	97.28	vfdb	NP_460366	(sseD) type III secretion system hydrophilic translocator pore protein SseD [TTSS(SPI-2 encode) (VF0321)] [Salmonella enterica subsp. enterica serovar Typhimurium str. LT2]
/home/mikra/workflow/bacteria/salmonela/consensus/H-SM13/contigs.fa	NODE_2_length_558483_cov_25.483667	553230	553646	+	sseE	1-417/417		0/0	100	99.52	vfdb	NP_460367	(sseE) type III secretion system effector SseE [TTSS(SPI-2 encode) (VF0321)] [Salmonella enterica subsp. enterica serovar Typhimurium str. LT2]
/home/mikra/workflow/bacteria/salmonela/consensus/H-SM13/contigs.fa	NODE_2_length_558483_cov_25.483667	553698	554132	+	sscB	1-435/435		0/0	100	99.54	vfdb	NP_460368	(sscB) chaperone for sseF [SPI-2 encoded T3SS (SS021)] [Salmonella enterica subsp. enterica serovar Typhimurium str. LT2]
/home/mikra/workflow/bacteria/salmonela/consensus/H-SM13/contigs.fa	NODE_2_length_558483_cov_25.483667	554148	554930	+	sseF	1-783/783		0/0	100	98.34	vfdb	NP_460369	(sseF) type III secretion system effector SseF [TTSS(SPI-2 encode) (VF0321)] [Salmonella enterica subsp. enterica serovar Typhimurium str. LT2]
/home/mikra/workflow/bacteria/salmonela/consensus/H-SM13/contigs.fa	NODE_2_length_558483_cov_25.483667	554927	555616	+	sseG	1-690/690		0/0	100	97.83	vfdb	NP_460370	(sseG) type III secretion system effector SseG [TTSS(SPI-2 encode) (VF0321)] [Salmonella enterica subsp. enterica serovar Typhimurium str. LT2]
/home/mikra/workflow/bacteria/salmonela/consensus/H-SM13/contigs.fa	NODE_2_length_558483_cov_25.483667	555710	555925	+	ssaG	1-216/216		0/0	100	100	vfdb	NP_460371	(ssaG) type III secretion system needle filament protein SsaG [TTSS(SPI-2 encode) (VF0321)] [Salmonella enterica subsp. enterica serovar Typhimurium str. LT2]
/home/mikra/workflow/bacteria/salmonela/consensus/H-SM13/contigs.fa	NODE_2_length_558483_cov_25.483667	555966	556193	+	ssaH	1-228/228		0/0	100	99.56	vfdb	NP_460372	(ssaH) type III secretion system protein SsaH [TTSS(SPI-2 encode) (VF0321)] [Salmonella enterica subsp. enterica serovar Typhimurium str. LT2]
/home/mikra/workflow/bacteria/salmonela/consensus/H-SM13/contigs.fa	NODE_2_length_558483_cov_25.483667	556205	556453	+	ssaI	1-249/249		0/0	100	100	vfdb	NP_460373	(ssaI) type III secretion system inner rod protein SsaI [TTSS(SPI-2 encode) (VF0321)] [Salmonella enterica subsp. enterica serovar Typhimurium str. LT2]
/home/mikra/workflow/bacteria/salmonela/consensus/H-SM13/contigs.fa	NODE_2_length_558483_cov_25.483667	556450	557199	+	ssaJ	1-750/750		0/0	100	98.8	vfdb	NP_460374	(ssaJ) type III secretion system inner MS ring protein SsaJ [TTSS(SPI-2 encode) (VF0321)] [Salmonella enterica subsp. enterica serovar Typhimurium str. LT2]
/home/mikra/workflow/bacteria/salmonela/consensus/H-SM13/contigs.fa	NODE_2_length_558483_cov_25.483667	557762	558436	+	ssaK	1-675/675		0/0	100	99.11	vfdb	NP_460376	(ssaK) type III secretion system stator SsaK [TTSS(SPI-2 encode) (VF0321)] [Salmonella enterica subsp. enterica serovar Typhimurium str. LT2]
/home/mikra/workflow/bacteria/salmonela/consensus/H-SM13/contigs.fa	NODE_4_length_271020_cov_26.206403	39542	40450	-	avrA	1-909/909		0/0	100	99.89	vfdb	NP_461786	(avrA) type III secretion system effector AvrA acetyltransferease [TTSS(SPI-1 encode) (VF0116)] [Salmonella enterica subsp. enterica serovar Typhimurium str. LT2]
/home/mikra/workflow/bacteria/salmonela/consensus/H-SM13/contigs.fa	NODE_4_length_271020_cov_26.206403	42984	43436	-	orgC	1-453/453		0/0	100	98.45	vfdb	NP_461789	(orgC) type III secretion system effector OrgC [SPI-1 encoded T3SS (SS010)] [Salmonella enterica subsp. enterica serovar Typhimurium str. LT2]
/home/mikra/workflow/bacteria/salmonela/consensus/H-SM13/contigs.fa	NODE_4_length_271020_cov_26.206403	43433	44113	-	orgB	1-681/681		0/0	100	99.71	vfdb	NP_461790	(orgB) type III secretion system stator OrgB [TTSS(SPI-1 encode) (VF0116)] [Salmonella enterica subsp. enterica serovar Typhimurium str. LT2]
/home/mikra/workflow/bacteria/salmonela/consensus/H-SM13/contigs.fa	NODE_4_length_271020_cov_26.206403	44070	44669	-	orgA	1-600/600		0/0	100	99.33	vfdb	NP_461791	(orgA) type III secretion system accessory cytosolic protein OrgA [SPI-1 encoded T3SS (SS010)] [Salmonella enterica subsp. enterica serovar Typhimurium str. LT2]
/home/mikra/workflow/bacteria/salmonela/consensus/H-SM13/contigs.fa	NODE_4_length_271020_cov_26.206403	44641	45399	-	prgK	1-759/759		0/0	100	99.61	vfdb	NP_461792	(prgK) type III secretion system inner MS ring protein PrgK [TTSS(SPI-1 encode) (VF0116)] [Salmonella enterica subsp. enterica serovar Typhimurium str. LT2]
/home/mikra/workflow/bacteria/salmonela/consensus/H-SM13/contigs.fa	NODE_4_length_271020_cov_26.206403	45396	45701	-	prgJ	1-306/306		0/0	100	100	vfdb	NP_461793	(prgJ) type III secretion system inner rod protein PrgJ [TTSS(SPI-1 encode) (VF0116)] [Salmonella enterica subsp. enterica serovar Typhimurium str. LT2]
/home/mikra/workflow/bacteria/salmonela/consensus/H-SM13/contigs.fa	NODE_4_length_271020_cov_26.206403	45720	45962	-	prgI	1-243/243		0/0	100	97.53	vfdb	NP_461794	(prgI) type III secretion system needle filament protein PrgI [TTSS(SPI-1 encode) (VF0116)] [Salmonella enterica subsp. enterica serovar Typhimurium str. LT2]
/home/mikra/workflow/bacteria/salmonela/consensus/H-SM13/contigs.fa	NODE_4_length_271020_cov_26.206403	45987	47165	-	prgH	1-1179/1179		0/0	100	99.24	vfdb	NP_461795	(prgH) type III secretion system outer MS ring protein PrgH [TTSS(SPI-1 encode) (VF0116)] [Salmonella enterica subsp. enterica serovar Typhimurium str. LT2]
/home/mikra/workflow/bacteria/salmonela/consensus/H-SM13/contigs.fa	NODE_4_length_271020_cov_26.206403	51720	53351	-	sptP	1-1632/1632		0/0	100	99.27	vfdb	NP_461799	(sptP) type III secretion system effector SptP tyrosine phosphatase and GTPase-activating protein [TTSS(SPI-1 encode) (VF0116)] [Salmonella enterica subsp. enterica serovar Typhimurium str. LT2]
/home/mikra/workflow/bacteria/salmonela/consensus/H-SM13/contigs.fa	NODE_4_length_271020_cov_26.206403	53338	53730	-	sicP	1-393/393		0/0	100	99.49	vfdb	NP_461800	(sicP) chaparone for SptP [TTSS(SPI-1 encode) (VF0116)] [Salmonella enterica subsp. enterica serovar Typhimurium str. LT2]
/home/mikra/workflow/bacteria/salmonela/consensus/H-SM13/contigs.fa	NODE_4_length_271020_cov_26.206403	54328	56385	-	sipA/sspA	1-2058/2058		0/0	100	99.32	vfdb	NP_461803	(sipA/sspA) type III secretion system effector SipA actin polymerizing activity [TTSS(SPI-1 encode) (VF0116)] [Salmonella enterica subsp. enterica serovar Typhimurium str. LT2]
/home/mikra/workflow/bacteria/salmonela/consensus/H-SM13/contigs.fa	NODE_4_length_271020_cov_26.206403	56404	57435	-	sipD	1-1032/1032		0/0	100	99.22	vfdb	NP_461804	(sipD) type III secretion system hydrophilic translocator needle tip protein SipD [TTSS(SPI-1 encode) (VF0116)] [Salmonella enterica subsp. enterica serovar Typhimurium str. LT2]
/home/mikra/workflow/bacteria/salmonela/consensus/H-SM13/contigs.fa	NODE_4_length_271020_cov_26.206403	57506	58735	-	sipC/sspC	1-1230/1230		0/0	100	99.92	vfdb	NP_461805	(sipC/sspC) type III secretion system hydrophilic translocator pore protein SipC [TTSS(SPI-1 encode) (VF0116)] [Salmonella enterica subsp. enterica serovar Typhimurium str. LT2]
/home/mikra/workflow/bacteria/salmonela/consensus/H-SM13/contigs.fa	NODE_4_length_271020_cov_26.206403	58763	60544	-	sipB/sspB	1-1782/1782		0/0	100	99.16	vfdb	NP_461806	(sipB/sspB) type III secretion system hydrophilic translocator pore protein SipB [TTSS(SPI-1 encode) (VF0116)] [Salmonella enterica subsp. enterica serovar Typhimurium str. LT2]
/home/mikra/workflow/bacteria/salmonela/consensus/H-SM13/contigs.fa	NODE_4_length_271020_cov_26.206403	60547	61044	-	sicA	1-498/498		0/0	100	99.4	vfdb	NP_461807	(sicA) chaparone for SipC and SipB [TTSS(SPI-1 encode) (VF0116)] [Salmonella enterica subsp. enterica serovar Typhimurium str. LT2]
/home/mikra/workflow/bacteria/salmonela/consensus/H-SM13/contigs.fa	NODE_4_length_271020_cov_26.206403	61182	62252	-	spaS	1-1071/1071		0/0	100	98.97	vfdb	NP_461808	(spaS) type III secretion system export apparatus switch protein SpaS [TTSS(SPI-1 encode) (VF0116)] [Salmonella enterica subsp. enterica serovar Typhimurium str. LT2]
/home/mikra/workflow/bacteria/salmonela/consensus/H-SM13/contigs.fa	NODE_4_length_271020_cov_26.206403	62239	63030	-	spaR	1-792/792		0/0	100	99.24	vfdb	NP_461809	(spaR) type III secretion system minor export apparatus protein SpaR [TTSS(SPI-1 encode) (VF0116)] [Salmonella enterica subsp. enterica serovar Typhimurium str. LT2]
/home/mikra/workflow/bacteria/salmonela/consensus/H-SM13/contigs.fa	NODE_4_length_271020_cov_26.206403	63034	63294	-	spaQ	1-261/261		0/0	100	99.23	vfdb	NP_461810	(spaQ) type III secretion system minor export apparatus protein SpaQ [TTSS(SPI-1 encode) (VF0116)] [Salmonella enterica subsp. enterica serovar Typhimurium str. LT2]
/home/mikra/workflow/bacteria/salmonela/consensus/H-SM13/contigs.fa	NODE_4_length_271020_cov_26.206403	63320	63994	-	spaP	1-675/675		0/0	100	99.56	vfdb	NP_461811	(spaP) type III secretion system minor export apparatus protein SpaP [TTSS(SPI-1 encode) (VF0116)] [Salmonella enterica subsp. enterica serovar Typhimurium str. LT2]
/home/mikra/workflow/bacteria/salmonela/consensus/H-SM13/contigs.fa	NODE_4_length_271020_cov_26.206403	63984	64895	-	spaO	1-912/912		0/0	100	99.45	vfdb	NP_461812	(spaO) type III secretion system C ring protein SpaO [TTSS(SPI-1 encode) (VF0116)] [Salmonella enterica subsp. enterica serovar Typhimurium str. LT2]
/home/mikra/workflow/bacteria/salmonela/consensus/H-SM13/contigs.fa	NODE_4_length_271020_cov_26.206403	64895	65905	-	invJ	1-1011/1011		0/0	100	99.6	vfdb	NP_461813	(invJ) type III secretion system needle length regulator InvJ [TTSS(SPI-1 encode) (VF0116)] [Salmonella enterica subsp. enterica serovar Typhimurium str. LT2]
/home/mikra/workflow/bacteria/salmonela/consensus/H-SM13/contigs.fa	NODE_4_length_271020_cov_26.206403	65905	66348	-	invI	1-444/444		0/0	100	99.32	vfdb	NP_461814	(invI) type III secretion system stalk protein InvI [TTSS(SPI-1 encode) (VF0116)] [Salmonella enterica subsp. enterica serovar Typhimurium str. LT2]
/home/mikra/workflow/bacteria/salmonela/consensus/H-SM13/contigs.fa	NODE_4_length_271020_cov_26.206403	66326	67621	-	invC	1-1296/1296		0/0	100	99.31	vfdb	NP_461815	(invC) type III secretion system ATPase InvC [TTSS(SPI-1 encode) (VF0116)] [Salmonella enterica subsp. enterica serovar Typhimurium str. LT2]
/home/mikra/workflow/bacteria/salmonela/consensus/H-SM13/contigs.fa	NODE_4_length_271020_cov_26.206403	67618	68025	-	invB	1-408/408		0/0	100	98.78	vfdb	NP_461816	(invB) type III secretion system protein InvB [TTSS(SPI-1 encode) (VF0116)] [Salmonella enterica subsp. enterica serovar Typhimurium str. LT2]
/home/mikra/workflow/bacteria/salmonela/consensus/H-SM13/contigs.fa	NODE_4_length_271020_cov_26.206403	68049	70106	-	invA	1-2058/2058		0/0	100	98.88	vfdb	NP_461817	(invA) type III secretion system major export apparatus protein InvA [TTSS(SPI-1 encode) (VF0116)] [Salmonella enterica subsp. enterica serovar Typhimurium str. LT2]
/home/mikra/workflow/bacteria/salmonela/consensus/H-SM13/contigs.fa	NODE_4_length_271020_cov_26.206403	70131	71249	-	invE	1-1119/1119		0/0	100	99.37	vfdb	NP_461818	(invE) type III secretion system gatekeeper invE [TTSS(SPI-1 encode) (VF0116)] [Salmonella enterica subsp. enterica serovar Typhimurium str. LT2]
/home/mikra/workflow/bacteria/salmonela/consensus/H-SM13/contigs.fa	NODE_4_length_271020_cov_26.206403	71246	72934	-	invG	1-1689/1689		0/0	100	98.99	vfdb	NP_461819	(invG) type III secretion system secretin invG [TTSS(SPI-1 encode) (VF0116)] [Salmonella enterica subsp. enterica serovar Typhimurium str. LT2]
/home/mikra/workflow/bacteria/salmonela/consensus/H-SM13/contigs.fa	NODE_4_length_271020_cov_26.206403	72931	73581	-	invF	1-651/651		0/0	100	99.23	vfdb	NP_461820	(invF) type III secretion system regulatory protein InvF [TTSS(SPI-1 encode) (VF0116)] [Salmonella enterica subsp. enterica serovar Typhimurium str. LT2]
/home/mikra/workflow/bacteria/salmonela/consensus/H-SM13/contigs.fa	NODE_4_length_271020_cov_26.206403	74039	74482	+	invH	1-444/444		0/0	100	97.97	vfdb	NP_461821	(invH) type III secretion system pilotin invG [TTSS(SPI-1 encode) (VF0116)] [Salmonella enterica subsp. enterica serovar Typhimurium str. LT2]
/home/mikra/workflow/bacteria/salmonela/consensus/H-SM13/contigs.fa	NODE_4_length_271020_cov_26.206403	114928	115881	+	sopD	1-954/954		0/0	100	98.85	vfdb	NP_461866	(sopD) type III secretion system effector SopD [TTSS(SPI-1 encode) (VF0116)] [Salmonella enterica subsp. enterica serovar Typhimurium str. LT2]
/home/mikra/workflow/bacteria/salmonela/consensus/H-SM13/contigs.fa	NODE_6_length_216465_cov_23.012657	117725	119917	-	sinH	1-2193/2193		0/0	100	95.67	vfdb	NP_461452	(sinH) intimin-like protein [SinH (VF0400)] [Salmonella enterica subsp. enterica serovar Typhimurium str. LT2]
/home/mikra/workflow/bacteria/salmonela/consensus/H-SM14/contigs.fa	NODE_10_length_163249_cov_61.654338	36153	37106	+	sseL	1-954/954		0/0	100	95.18	vfdb	NP_461229	(sseL) type III secretion system effector SseL deubiquitinase [SPI-2 encoded T3SS (SS021)] [Salmonella enterica subsp. enterica serovar Typhimurium str. LT2]
/home/mikra/workflow/bacteria/salmonela/consensus/H-SM14/contigs.fa	NODE_11_length_150385_cov_63.457480	100006	101052	-	sseK2	1-1047/1047		0/0	100	98.19	vfdb	NP_461081	(sseK2) type III secretion system effector SseK2 [SPI-2 encoded T3SS (SS021)] [Salmonella enterica subsp. enterica serovar Typhimurium str. LT2]
/home/mikra/workflow/bacteria/salmonela/consensus/H-SM14/contigs.fa	NODE_12_length_145338_cov_72.575456	102096	103148	-	pipB2	1-1053/1053		0/0	100	94.59	vfdb	NP_461706	(pipB2) type III secretion system effector PipB3 [SPI-2 encoded T3SS (SS021)] [Salmonella enterica subsp. enterica serovar Typhimurium str. LT2]
/home/mikra/workflow/bacteria/salmonela/consensus/H-SM14/contigs.fa	NODE_12_length_145338_cov_72.575456	104889	105785	+	mig-14	1-897/897		0/0	100	97.88	vfdb	NP_461708	(mig-14) antimicrobial peptide resistance protein Mig-14 [Mig-14 (VF0395)] [Salmonella enterica subsp. enterica serovar Typhimurium str. LT2]
/home/mikra/workflow/bacteria/salmonela/consensus/H-SM14/contigs.fa	NODE_15_length_129270_cov_77.608614	47558	48253	+	mgtC	1-696/696		0/0	100	98.99	vfdb	NP_462663	(mgtC) Mg2+ transport protein [MgtBC (VF0106)] [Salmonella enterica subsp. enterica serovar Typhimurium str. LT2]
/home/mikra/workflow/bacteria/salmonela/consensus/H-SM14/contigs.fa	NODE_15_length_129270_cov_77.608614	48472	51198	+	mgtB	1-2727/2727		0/0	100	99.12	vfdb	NP_462662	(mgtB) Mg2+ transport protein [MgtBC (VF0106)] [Salmonella enterica subsp. enterica serovar Typhimurium str. LT2]
/home/mikra/workflow/bacteria/salmonela/consensus/H-SM14/contigs.fa	NODE_15_length_129270_cov_77.608614	55113	57980	-	misL	1-2868/2868		0/0	100	98.88	vfdb	NP_462656	(misL) putative autotransporter [MisL (VF0397)] [Salmonella enterica subsp. enterica serovar Typhimurium str. LT2]
/home/mikra/workflow/bacteria/salmonela/consensus/H-SM14/contigs.fa	NODE_19_length_68388_cov_67.476944	57788	58321	+	fimI	1-534/534		0/0	100	98.69	vfdb	NP_459539	(fimI) fimbrial protein internal segment [Type 1 fimbriae (VF0102)] [Salmonella enterica subsp. enterica serovar Typhimurium str. LT2]
/home/mikra/workflow/bacteria/salmonela/consensus/H-SM14/contigs.fa	NODE_19_length_68388_cov_67.476944	58365	59057	+	fimC	1-693/693		0/0	100	98.56	vfdb	NP_459540	(fimC) chaperone protein FimC [Type 1 fimbriae (VF0102)] [Salmonella enterica subsp. enterica serovar Typhimurium str. LT2]
/home/mikra/workflow/bacteria/salmonela/consensus/H-SM14/contigs.fa	NODE_19_length_68388_cov_67.476944	59088	61700	+	fimD	1-2613/2613		0/0	100	98.7	vfdb	NP_459541	(fimD) usher protein FimD [Type 1 fimbriae (VF0102)] [Salmonella enterica subsp. enterica serovar Typhimurium str. LT2]
/home/mikra/workflow/bacteria/salmonela/consensus/H-SM14/contigs.fa	NODE_19_length_68388_cov_67.476944	61715	62722	+	fimH	1-1008/1008		0/0	100	98.31	vfdb	NP_459542	(fimH) type I fimbriae minor fimbrial subunit FimH adhesin [Type 1 fimbriae (VF0102)] [Salmonella enterica subsp. enterica serovar Typhimurium str. LT2]
/home/mikra/workflow/bacteria/salmonela/consensus/H-SM14/contigs.fa	NODE_19_length_68388_cov_67.476944	62732	63250	+	fimF	1-519/519		0/0	100	98.84	vfdb	NP_459543	(fimF) type I fimbriae adaptor protein FimF [Type 1 fimbriae (VF0102)] [Salmonella enterica subsp. enterica serovar Typhimurium str. LT2]
/home/mikra/workflow/bacteria/salmonela/consensus/H-SM14/contigs.fa	NODE_1_length_598024_cov_64.131644	30363	31421	-	ssaU	1-1059/1059		0/0	100	98.68	vfdb	NP_460387	(ssaU) type III secretion system export apparatus switch protein SsaU [TTSS(SPI-2 encode) (VF0321)] [Salmonella enterica subsp. enterica serovar Typhimurium str. LT2]
/home/mikra/workflow/bacteria/salmonela/consensus/H-SM14/contigs.fa	NODE_1_length_598024_cov_64.131644	31418	32197	-	ssaT	1-780/780		0/0	100	97.44	vfdb	NP_460386	(ssaT) type III secretion system minor export apparatus protein SsaT [TTSS(SPI-2 encode) (VF0321)] [Salmonella enterica subsp. enterica serovar Typhimurium str. LT2]
/home/mikra/workflow/bacteria/salmonela/consensus/H-SM14/contigs.fa	NODE_1_length_598024_cov_64.131644	32198	32464	-	ssaS	1-267/267		0/0	100	100	vfdb	NP_460385	(ssaS) type III secretion system minor export apparatus protein SsaS [TTSS(SPI-2 encode) (VF0321)] [Salmonella enterica subsp. enterica serovar Typhimurium str. LT2]
/home/mikra/workflow/bacteria/salmonela/consensus/H-SM14/contigs.fa	NODE_1_length_598024_cov_64.131644	32461	33108	-	ssaR	1-648/648		0/0	100	99.69	vfdb	NP_460384	(ssaR) type III secretion system minor export apparatus protein SsaR [TTSS(SPI-2 encode) (VF0321)] [Salmonella enterica subsp. enterica serovar Typhimurium str. LT2]
/home/mikra/workflow/bacteria/salmonela/consensus/H-SM14/contigs.fa	NODE_1_length_598024_cov_64.131644	33176	34144	-	ssaQ	1-969/969		0/0	100	98.66	vfdb	NP_460383	(ssaQ) type III secretion system C ring protein SsaQ [TTSS(SPI-2 encode) (VF0321)] [Salmonella enterica subsp. enterica serovar Typhimurium str. LT2]
/home/mikra/workflow/bacteria/salmonela/consensus/H-SM14/contigs.fa	NODE_1_length_598024_cov_64.131644	34125	34499	-	ssaP	1-375/375		0/0	100	99.47	vfdb	NP_460382	(ssaP) type III secretion system needle length regulator SsaP [TTSS(SPI-2 encode) (VF0321)] [Salmonella enterica subsp. enterica serovar Typhimurium str. LT2]
/home/mikra/workflow/bacteria/salmonela/consensus/H-SM14/contigs.fa	NODE_1_length_598024_cov_64.131644	34480	34857	-	ssaO	1-378/378		0/0	100	97.09	vfdb	NP_460381	(ssaO) type III secretion system stalk protein SsaO [TTSS(SPI-2 encode) (VF0321)] [Salmonella enterica subsp. enterica serovar Typhimurium str. LT2]
/home/mikra/workflow/bacteria/salmonela/consensus/H-SM14/contigs.fa	NODE_1_length_598024_cov_64.131644	34860	36161	-	ssaN	1-1302/1302		0/0	100	99	vfdb	NP_460380	(ssaN) type III secretion system ATPase SsaN [TTSS(SPI-2 encode) (VF0321)] [Salmonella enterica subsp. enterica serovar Typhimurium str. LT2]
/home/mikra/workflow/bacteria/salmonela/consensus/H-SM14/contigs.fa	NODE_1_length_598024_cov_64.131644	36151	38196	-	ssaV	1-2046/2046		0/0	100	98.92	vfdb	NP_460379	(ssaV) type III secretion system major export apparatus protein ssaV [TTSS(SPI-2 encode) (VF0321)] [Salmonella enterica subsp. enterica serovar Typhimurium str. LT2]
/home/mikra/workflow/bacteria/salmonela/consensus/H-SM14/contigs.fa	NODE_1_length_598024_cov_64.131644	38181	38549	-	ssaM	1-369/369		0/0	100	97.56	vfdb	NP_460378	(ssaM) type III secretion system protein SsaM [TTSS(SPI-2 encode) (VF0321)] [Salmonella enterica subsp. enterica serovar Typhimurium str. LT2]
/home/mikra/workflow/bacteria/salmonela/consensus/H-SM14/contigs.fa	NODE_1_length_598024_cov_64.131644	38607	39623	-	ssaL	1-1017/1017		0/0	100	99.11	vfdb	NP_460377	(ssaL) type III secretion system gatekeeper SsaL [TTSS(SPI-2 encode) (VF0321)] [Salmonella enterica subsp. enterica serovar Typhimurium str. LT2]
/home/mikra/workflow/bacteria/salmonela/consensus/H-SM14/contigs.fa	NODE_1_length_598024_cov_64.131644	39589	40263	-	ssaK	1-675/675		0/0	100	99.11	vfdb	NP_460376	(ssaK) type III secretion system stator SsaK [TTSS(SPI-2 encode) (VF0321)] [Salmonella enterica subsp. enterica serovar Typhimurium str. LT2]
/home/mikra/workflow/bacteria/salmonela/consensus/H-SM14/contigs.fa	NODE_1_length_598024_cov_64.131644	40826	41575	-	ssaJ	1-750/750		0/0	100	98.8	vfdb	NP_460374	(ssaJ) type III secretion system inner MS ring protein SsaJ [TTSS(SPI-2 encode) (VF0321)] [Salmonella enterica subsp. enterica serovar Typhimurium str. LT2]
/home/mikra/workflow/bacteria/salmonela/consensus/H-SM14/contigs.fa	NODE_1_length_598024_cov_64.131644	41572	41820	-	ssaI	1-249/249		0/0	100	100	vfdb	NP_460373	(ssaI) type III secretion system inner rod protein SsaI [TTSS(SPI-2 encode) (VF0321)] [Salmonella enterica subsp. enterica serovar Typhimurium str. LT2]
/home/mikra/workflow/bacteria/salmonela/consensus/H-SM14/contigs.fa	NODE_1_length_598024_cov_64.131644	41832	42059	-	ssaH	1-228/228		0/0	100	99.56	vfdb	NP_460372	(ssaH) type III secretion system protein SsaH [TTSS(SPI-2 encode) (VF0321)] [Salmonella enterica subsp. enterica serovar Typhimurium str. LT2]
/home/mikra/workflow/bacteria/salmonela/consensus/H-SM14/contigs.fa	NODE_1_length_598024_cov_64.131644	42100	42315	-	ssaG	1-216/216		0/0	100	100	vfdb	NP_460371	(ssaG) type III secretion system needle filament protein SsaG [TTSS(SPI-2 encode) (VF0321)] [Salmonella enterica subsp. enterica serovar Typhimurium str. LT2]
/home/mikra/workflow/bacteria/salmonela/consensus/H-SM14/contigs.fa	NODE_1_length_598024_cov_64.131644	42409	43098	-	sseG	1-690/690		0/0	100	97.83	vfdb	NP_460370	(sseG) type III secretion system effector SseG [TTSS(SPI-2 encode) (VF0321)] [Salmonella enterica subsp. enterica serovar Typhimurium str. LT2]
/home/mikra/workflow/bacteria/salmonela/consensus/H-SM14/contigs.fa	NODE_1_length_598024_cov_64.131644	43095	43877	-	sseF	1-783/783		0/0	100	98.34	vfdb	NP_460369	(sseF) type III secretion system effector SseF [TTSS(SPI-2 encode) (VF0321)] [Salmonella enterica subsp. enterica serovar Typhimurium str. LT2]
/home/mikra/workflow/bacteria/salmonela/consensus/H-SM14/contigs.fa	NODE_1_length_598024_cov_64.131644	43893	44327	-	sscB	1-435/435		0/0	100	99.54	vfdb	NP_460368	(sscB) chaperone for sseF [SPI-2 encoded T3SS (SS021)] [Salmonella enterica subsp. enterica serovar Typhimurium str. LT2]
/home/mikra/workflow/bacteria/salmonela/consensus/H-SM14/contigs.fa	NODE_1_length_598024_cov_64.131644	44379	44795	-	sseE	1-417/417		0/0	100	99.52	vfdb	NP_460367	(sseE) type III secretion system effector SseE [TTSS(SPI-2 encode) (VF0321)] [Salmonella enterica subsp. enterica serovar Typhimurium str. LT2]
/home/mikra/workflow/bacteria/salmonela/consensus/H-SM14/contigs.fa	NODE_1_length_598024_cov_64.131644	44798	45385	-	sseD	1-588/588		0/0	100	97.28	vfdb	NP_460366	(sseD) type III secretion system hydrophilic translocator pore protein SseD [TTSS(SPI-2 encode) (VF0321)] [Salmonella enterica subsp. enterica serovar Typhimurium str. LT2]
/home/mikra/workflow/bacteria/salmonela/consensus/H-SM14/contigs.fa	NODE_1_length_598024_cov_64.131644	45401	46855	-	sseC	1-1455/1455		0/0	100	95.67	vfdb	NP_460365	(sseC) type III secretion system hydrophilic translocator pore protein SseC [TTSS(SPI-2 encode) (VF0321)] [Salmonella enterica subsp. enterica serovar Typhimurium str. LT2]
/home/mikra/workflow/bacteria/salmonela/consensus/H-SM14/contigs.fa	NODE_1_length_598024_cov_64.131644	46858	47331	-	sscA	1-474/474		0/0	100	96.83	vfdb	NP_460364	(sscA) chaperone for sseC [SPI-2 encoded T3SS (SS021)] [Salmonella enterica subsp. enterica serovar Typhimurium str. LT2]
/home/mikra/workflow/bacteria/salmonela/consensus/H-SM14/contigs.fa	NODE_1_length_598024_cov_64.131644	47328	47918	-	sseB	1-591/591		0/0	100	97.12	vfdb	NP_460363	(sseB) type III secretion system effector SseB [TTSS(SPI-2 encode) (VF0321)] [Salmonella enterica subsp. enterica serovar Typhimurium str. LT2]
/home/mikra/workflow/bacteria/salmonela/consensus/H-SM14/contigs.fa	NODE_1_length_598024_cov_64.131644	47925	48251	-	sseA	1-327/327		0/0	100	98.78	vfdb	NP_460362	(sseA) chaperone for sseB and sseD [TTSS(SPI-2 encode) (VF0321)] [Salmonella enterica subsp. enterica serovar Typhimurium str. LT2]
/home/mikra/workflow/bacteria/salmonela/consensus/H-SM14/contigs.fa	NODE_1_length_598024_cov_64.131644	48514	48756	-	ssaE	1-243/243		0/0	100	99.59	vfdb	NP_460361	(ssaE) chaperone for sseB [TTSS(SPI-2 encode) (VF0321)] [Salmonella enterica subsp. enterica serovar Typhimurium str. LT2]
/home/mikra/workflow/bacteria/salmonela/consensus/H-SM14/contigs.fa	NODE_1_length_598024_cov_64.131644	48764	49975	-	ssaD	1-1212/1212		0/0	100	99.09	vfdb	NP_460360	(ssaD) type III secretion system outer MS ring protein SsaD [TTSS(SPI-2 encode) (VF0321)] [Salmonella enterica subsp. enterica serovar Typhimurium str. LT2]
/home/mikra/workflow/bacteria/salmonela/consensus/H-SM14/contigs.fa	NODE_1_length_598024_cov_64.131644	49956	51449	-	ssaC	1-1494/1494		0/0	100	99	vfdb	NP_460359	(ssaC) type III secretion system secretin SsaC [TTSS(SPI-2 encode) (VF0321)] [Salmonella enterica subsp. enterica serovar Typhimurium str. LT2]
/home/mikra/workflow/bacteria/salmonela/consensus/H-SM14/contigs.fa	NODE_1_length_598024_cov_64.131644	51451	51852	-	spiC/ssaB	1-402/402		0/0	100	100	vfdb	NP_460358	(spiC/ssaB) type III secretion system protein SsaB [TTSS(SPI-2 encode) (VF0321)] [Salmonella enterica subsp. enterica serovar Typhimurium str. LT2]
/home/mikra/workflow/bacteria/salmonela/consensus/H-SM14/contigs.fa	NODE_1_length_598024_cov_64.131644	200586	201395	+	cdtB	1-810/810		0/0	100	99.75	vfdb	NP_456275	(cdtB) cytolethal distending toxin B [CdtB (VF0407)] [Salmonella enterica subsp. enterica serovar Typhi str. CT18]
/home/mikra/workflow/bacteria/salmonela/consensus/H-SM14/contigs.fa	NODE_1_length_598024_cov_64.131644	221309	222319	+	sifA	1-1011/1011		0/0	100	97.92	vfdb	NP_460194	(sifA) type III secretion system effector SifA N-terminal SKIP-binding domain C-terminal guanine nucleotide exchange factor activity [TTSS(SPI-2 encode) (VF0321)] [Salmonella enterica subsp. enterica serovar Typhimurium str. LT2]
/home/mikra/workflow/bacteria/salmonela/consensus/H-SM14/contigs.fa	NODE_1_length_598024_cov_64.131644	298377	298703	-	csgC	1-327/327		0/0	100	99.39	vfdb	NP_460116	(csgC) curli assembly protein CsgC [Agf (VF0103)] [Salmonella enterica subsp. enterica serovar Typhimurium str. LT2]
/home/mikra/workflow/bacteria/salmonela/consensus/H-SM14/contigs.fa	NODE_1_length_598024_cov_64.131644	298765	299220	-	csgA	1-456/456		0/0	100	100	vfdb	NP_460115	(csgA) curlin major subunit CsgA [Agf (VF0103)] [Salmonella enterica subsp. enterica serovar Typhimurium str. LT2]
/home/mikra/workflow/bacteria/salmonela/consensus/H-SM14/contigs.fa	NODE_1_length_598024_cov_64.131644	299262	299717	-	csgB	1-456/456		0/0	100	100	vfdb	NP_460114	(csgB) minor curlin subunit precursor curli nucleator protein CsgB [Agf (VF0103)] [Salmonella enterica subsp. enterica serovar Typhimurium str. LT2]
/home/mikra/workflow/bacteria/salmonela/consensus/H-SM14/contigs.fa	NODE_1_length_598024_cov_64.131644	300472	301122	+	csgD	1-651/651		0/0	100	99.08	vfdb	NP_460113	(csgD) DNA-binding transcriptional regulator CsgD [curli fibers/thin aggregative fimbriae (AGF) (AI094)] [Salmonella enterica subsp. enterica serovar Typhimurium str. LT2]
/home/mikra/workflow/bacteria/salmonela/consensus/H-SM14/contigs.fa	NODE_1_length_598024_cov_64.131644	301127	301522	+	csgE	1-396/396		0/0	100	100	vfdb	NP_460112	(csgE) curli production assembly/transport protein CsgE [Agf (VF0103)] [Salmonella enterica subsp. enterica serovar Typhimurium str. LT2]
/home/mikra/workflow/bacteria/salmonela/consensus/H-SM14/contigs.fa	NODE_1_length_598024_cov_64.131644	301549	301965	+	csgF	1-417/417		0/0	100	99.76	vfdb	NP_460111	(csgF) curli production assembly/transport protein CsgF [Agf (VF0103)] [Salmonella enterica subsp. enterica serovar Typhimurium str. LT2]
/home/mikra/workflow/bacteria/salmonela/consensus/H-SM14/contigs.fa	NODE_1_length_598024_cov_64.131644	301992	302825	+	csgG	1-834/834		0/0	100	99.4	vfdb	NP_460110	(csgG) curli production assembly/transport protein CsgG [Agf (VF0103)] [Salmonella enterica subsp. enterica serovar Typhimurium str. LT2]
/home/mikra/workflow/bacteria/salmonela/consensus/H-SM14/contigs.fa	NODE_1_length_598024_cov_64.131644	351967	353652	+	sopB/sigD	1-1686/1686		0/0	100	99.05	vfdb	NP_460064	(sopB/sigD) type III secretion system effector SopB phosphoinositide phosphatase [TTSS(SPI-1 encode) (VF0116)] [Salmonella enterica subsp. enterica serovar Typhimurium str. LT2]
/home/mikra/workflow/bacteria/salmonela/consensus/H-SM14/contigs.fa	NODE_1_length_598024_cov_64.131644	354988	355863	+	pipB	1-876/876		0/0	100	99.09	vfdb	NP_460061	(pipB) type III secretion system effector PipB [SPI-2 encoded T3SS (SS021)] [Salmonella enterica subsp. enterica serovar Typhimurium str. LT2]
/home/mikra/workflow/bacteria/salmonela/consensus/H-SM14/contigs.fa	NODE_1_length_598024_cov_64.131644	427678	428637	-	sopD2	1-960/960		0/0	100	97.08	vfdb	NP_459947	(sopD2) type III secretion system effector SopD2 [SPI-2 encoded T3SS (SS021)] [Salmonella enterica subsp. enterica serovar Typhimurium str. LT2]
/home/mikra/workflow/bacteria/salmonela/consensus/H-SM14/contigs.fa	NODE_1_length_598024_cov_64.131644	561795	564092	-	slrP	1-2298/2298		0/0	100	99.78	vfdb	NP_459778	(slrP) type III secretion system effector SlrP E3 ubiquitin ligase [TTSS(SPI-1 encode) (VF0116)] [Salmonella enterica subsp. enterica serovar Typhimurium str. LT2]
/home/mikra/workflow/bacteria/salmonela/consensus/H-SM14/contigs.fa	NODE_2_length_554245_cov_73.304574	39404	40312	-	avrA	1-909/909		0/0	100	99.89	vfdb	NP_461786	(avrA) type III secretion system effector AvrA acetyltransferease [TTSS(SPI-1 encode) (VF0116)] [Salmonella enterica subsp. enterica serovar Typhimurium str. LT2]
/home/mikra/workflow/bacteria/salmonela/consensus/H-SM14/contigs.fa	NODE_2_length_554245_cov_73.304574	42846	43298	-	orgC	1-453/453		0/0	100	98.45	vfdb	NP_461789	(orgC) type III secretion system effector OrgC [SPI-1 encoded T3SS (SS010)] [Salmonella enterica subsp. enterica serovar Typhimurium str. LT2]
/home/mikra/workflow/bacteria/salmonela/consensus/H-SM14/contigs.fa	NODE_2_length_554245_cov_73.304574	43295	43975	-	orgB	1-681/681		0/0	100	99.71	vfdb	NP_461790	(orgB) type III secretion system stator OrgB [TTSS(SPI-1 encode) (VF0116)] [Salmonella enterica subsp. enterica serovar Typhimurium str. LT2]
/home/mikra/workflow/bacteria/salmonela/consensus/H-SM14/contigs.fa	NODE_2_length_554245_cov_73.304574	43932	44531	-	orgA	1-600/600		0/0	100	99.33	vfdb	NP_461791	(orgA) type III secretion system accessory cytosolic protein OrgA [SPI-1 encoded T3SS (SS010)] [Salmonella enterica subsp. enterica serovar Typhimurium str. LT2]
/home/mikra/workflow/bacteria/salmonela/consensus/H-SM14/contigs.fa	NODE_2_length_554245_cov_73.304574	44503	45261	-	prgK	1-759/759		0/0	100	99.61	vfdb	NP_461792	(prgK) type III secretion system inner MS ring protein PrgK [TTSS(SPI-1 encode) (VF0116)] [Salmonella enterica subsp. enterica serovar Typhimurium str. LT2]
/home/mikra/workflow/bacteria/salmonela/consensus/H-SM14/contigs.fa	NODE_2_length_554245_cov_73.304574	45258	45563	-	prgJ	1-306/306		0/0	100	100	vfdb	NP_461793	(prgJ) type III secretion system inner rod protein PrgJ [TTSS(SPI-1 encode) (VF0116)] [Salmonella enterica subsp. enterica serovar Typhimurium str. LT2]
/home/mikra/workflow/bacteria/salmonela/consensus/H-SM14/contigs.fa	NODE_2_length_554245_cov_73.304574	45582	45824	-	prgI	1-243/243		0/0	100	97.53	vfdb	NP_461794	(prgI) type III secretion system needle filament protein PrgI [TTSS(SPI-1 encode) (VF0116)] [Salmonella enterica subsp. enterica serovar Typhimurium str. LT2]
/home/mikra/workflow/bacteria/salmonela/consensus/H-SM14/contigs.fa	NODE_2_length_554245_cov_73.304574	45849	47027	-	prgH	1-1179/1179		0/0	100	99.24	vfdb	NP_461795	(prgH) type III secretion system outer MS ring protein PrgH [TTSS(SPI-1 encode) (VF0116)] [Salmonella enterica subsp. enterica serovar Typhimurium str. LT2]
/home/mikra/workflow/bacteria/salmonela/consensus/H-SM14/contigs.fa	NODE_2_length_554245_cov_73.304574	51582	53213	-	sptP	1-1632/1632		0/0	100	99.27	vfdb	NP_461799	(sptP) type III secretion system effector SptP tyrosine phosphatase and GTPase-activating protein [TTSS(SPI-1 encode) (VF0116)] [Salmonella enterica subsp. enterica serovar Typhimurium str. LT2]
/home/mikra/workflow/bacteria/salmonela/consensus/H-SM14/contigs.fa	NODE_2_length_554245_cov_73.304574	53200	53592	-	sicP	1-393/393		0/0	100	99.49	vfdb	NP_461800	(sicP) chaparone for SptP [TTSS(SPI-1 encode) (VF0116)] [Salmonella enterica subsp. enterica serovar Typhimurium str. LT2]
/home/mikra/workflow/bacteria/salmonela/consensus/H-SM14/contigs.fa	NODE_2_length_554245_cov_73.304574	54190	56247	-	sipA/sspA	1-2058/2058		0/0	100	99.32	vfdb	NP_461803	(sipA/sspA) type III secretion system effector SipA actin polymerizing activity [TTSS(SPI-1 encode) (VF0116)] [Salmonella enterica subsp. enterica serovar Typhimurium str. LT2]
/home/mikra/workflow/bacteria/salmonela/consensus/H-SM14/contigs.fa	NODE_2_length_554245_cov_73.304574	56266	57297	-	sipD	1-1032/1032		0/0	100	99.22	vfdb	NP_461804	(sipD) type III secretion system hydrophilic translocator needle tip protein SipD [TTSS(SPI-1 encode) (VF0116)] [Salmonella enterica subsp. enterica serovar Typhimurium str. LT2]
/home/mikra/workflow/bacteria/salmonela/consensus/H-SM14/contigs.fa	NODE_2_length_554245_cov_73.304574	57368	58597	-	sipC/sspC	1-1230/1230		0/0	100	99.92	vfdb	NP_461805	(sipC/sspC) type III secretion system hydrophilic translocator pore protein SipC [TTSS(SPI-1 encode) (VF0116)] [Salmonella enterica subsp. enterica serovar Typhimurium str. LT2]
/home/mikra/workflow/bacteria/salmonela/consensus/H-SM14/contigs.fa	NODE_2_length_554245_cov_73.304574	58625	60406	-	sipB/sspB	1-1782/1782		0/0	100	99.16	vfdb	NP_461806	(sipB/sspB) type III secretion system hydrophilic translocator pore protein SipB [TTSS(SPI-1 encode) (VF0116)] [Salmonella enterica subsp. enterica serovar Typhimurium str. LT2]
/home/mikra/workflow/bacteria/salmonela/consensus/H-SM14/contigs.fa	NODE_2_length_554245_cov_73.304574	60409	60906	-	sicA	1-498/498		0/0	100	99.4	vfdb	NP_461807	(sicA) chaparone for SipC and SipB [TTSS(SPI-1 encode) (VF0116)] [Salmonella enterica subsp. enterica serovar Typhimurium str. LT2]
/home/mikra/workflow/bacteria/salmonela/consensus/H-SM14/contigs.fa	NODE_2_length_554245_cov_73.304574	61044	62114	-	spaS	1-1071/1071		0/0	100	98.97	vfdb	NP_461808	(spaS) type III secretion system export apparatus switch protein SpaS [TTSS(SPI-1 encode) (VF0116)] [Salmonella enterica subsp. enterica serovar Typhimurium str. LT2]
/home/mikra/workflow/bacteria/salmonela/consensus/H-SM14/contigs.fa	NODE_2_length_554245_cov_73.304574	62101	62892	-	spaR	1-792/792		0/0	100	99.24	vfdb	NP_461809	(spaR) type III secretion system minor export apparatus protein SpaR [TTSS(SPI-1 encode) (VF0116)] [Salmonella enterica subsp. enterica serovar Typhimurium str. LT2]
/home/mikra/workflow/bacteria/salmonela/consensus/H-SM14/contigs.fa	NODE_2_length_554245_cov_73.304574	62896	63156	-	spaQ	1-261/261		0/0	100	99.23	vfdb	NP_461810	(spaQ) type III secretion system minor export apparatus protein SpaQ [TTSS(SPI-1 encode) (VF0116)] [Salmonella enterica subsp. enterica serovar Typhimurium str. LT2]
/home/mikra/workflow/bacteria/salmonela/consensus/H-SM14/contigs.fa	NODE_2_length_554245_cov_73.304574	63182	63856	-	spaP	1-675/675		0/0	100	99.56	vfdb	NP_461811	(spaP) type III secretion system minor export apparatus protein SpaP [TTSS(SPI-1 encode) (VF0116)] [Salmonella enterica subsp. enterica serovar Typhimurium str. LT2]
/home/mikra/workflow/bacteria/salmonela/consensus/H-SM14/contigs.fa	NODE_2_length_554245_cov_73.304574	63846	64757	-	spaO	1-912/912		0/0	100	99.45	vfdb	NP_461812	(spaO) type III secretion system C ring protein SpaO [TTSS(SPI-1 encode) (VF0116)] [Salmonella enterica subsp. enterica serovar Typhimurium str. LT2]
/home/mikra/workflow/bacteria/salmonela/consensus/H-SM14/contigs.fa	NODE_2_length_554245_cov_73.304574	64757	65767	-	invJ	1-1011/1011		0/0	100	99.6	vfdb	NP_461813	(invJ) type III secretion system needle length regulator InvJ [TTSS(SPI-1 encode) (VF0116)] [Salmonella enterica subsp. enterica serovar Typhimurium str. LT2]
/home/mikra/workflow/bacteria/salmonela/consensus/H-SM14/contigs.fa	NODE_2_length_554245_cov_73.304574	65767	66210	-	invI	1-444/444		0/0	100	99.32	vfdb	NP_461814	(invI) type III secretion system stalk protein InvI [TTSS(SPI-1 encode) (VF0116)] [Salmonella enterica subsp. enterica serovar Typhimurium str. LT2]
/home/mikra/workflow/bacteria/salmonela/consensus/H-SM14/contigs.fa	NODE_2_length_554245_cov_73.304574	66188	67483	-	invC	1-1296/1296		0/0	100	99.31	vfdb	NP_461815	(invC) type III secretion system ATPase InvC [TTSS(SPI-1 encode) (VF0116)] [Salmonella enterica subsp. enterica serovar Typhimurium str. LT2]
/home/mikra/workflow/bacteria/salmonela/consensus/H-SM14/contigs.fa	NODE_2_length_554245_cov_73.304574	67480	67887	-	invB	1-408/408		0/0	100	98.78	vfdb	NP_461816	(invB) type III secretion system protein InvB [TTSS(SPI-1 encode) (VF0116)] [Salmonella enterica subsp. enterica serovar Typhimurium str. LT2]
/home/mikra/workflow/bacteria/salmonela/consensus/H-SM14/contigs.fa	NODE_2_length_554245_cov_73.304574	67911	69968	-	invA	1-2058/2058		0/0	100	98.88	vfdb	NP_461817	(invA) type III secretion system major export apparatus protein InvA [TTSS(SPI-1 encode) (VF0116)] [Salmonella enterica subsp. enterica serovar Typhimurium str. LT2]
/home/mikra/workflow/bacteria/salmonela/consensus/H-SM14/contigs.fa	NODE_2_length_554245_cov_73.304574	69993	71111	-	invE	1-1119/1119		0/0	100	99.37	vfdb	NP_461818	(invE) type III secretion system gatekeeper invE [TTSS(SPI-1 encode) (VF0116)] [Salmonella enterica subsp. enterica serovar Typhimurium str. LT2]
/home/mikra/workflow/bacteria/salmonela/consensus/H-SM14/contigs.fa	NODE_2_length_554245_cov_73.304574	71108	72796	-	invG	1-1689/1689		0/0	100	98.99	vfdb	NP_461819	(invG) type III secretion system secretin invG [TTSS(SPI-1 encode) (VF0116)] [Salmonella enterica subsp. enterica serovar Typhimurium str. LT2]
/home/mikra/workflow/bacteria/salmonela/consensus/H-SM14/contigs.fa	NODE_2_length_554245_cov_73.304574	72793	73443	-	invF	1-651/651		0/0	100	99.23	vfdb	NP_461820	(invF) type III secretion system regulatory protein InvF [TTSS(SPI-1 encode) (VF0116)] [Salmonella enterica subsp. enterica serovar Typhimurium str. LT2]
/home/mikra/workflow/bacteria/salmonela/consensus/H-SM14/contigs.fa	NODE_2_length_554245_cov_73.304574	73901	74344	+	invH	1-444/444		0/0	100	97.97	vfdb	NP_461821	(invH) type III secretion system pilotin invG [TTSS(SPI-1 encode) (VF0116)] [Salmonella enterica subsp. enterica serovar Typhimurium str. LT2]
/home/mikra/workflow/bacteria/salmonela/consensus/H-SM14/contigs.fa	NODE_2_length_554245_cov_73.304574	114790	115743	+	sopD	1-954/954		0/0	100	98.85	vfdb	NP_461866	(sopD) type III secretion system effector SopD [TTSS(SPI-1 encode) (VF0116)] [Salmonella enterica subsp. enterica serovar Typhimurium str. LT2]
/home/mikra/workflow/bacteria/salmonela/consensus/H-SM14/contigs.fa	NODE_4_length_307597_cov_62.250265	99581	100303	-	sopE2	1-723/723		0/0	100	98.06	vfdb	NP_460811	(sopE2) type III secretion system effector SopE2 guanine nucleotide exchange factor [TTSS(SPI-1 encode) (VF0116)] [Salmonella enterica subsp. enterica serovar Typhimurium str. LT2]
/home/mikra/workflow/bacteria/salmonela/consensus/H-SM14/contigs.fa	NODE_4_length_307597_cov_62.250265	286165	288513	+	sopA	1-2349/2349		0/0	100	98.72	vfdb	NP_461011	(sopA) type III secretion system effector SopA E3 ubiquitin ligase [TTSS(SPI-1 encode) (VF0116)] [Salmonella enterica subsp. enterica serovar Typhimurium str. LT2]
/home/mikra/workflow/bacteria/salmonela/consensus/H-SM14/contigs.fa	NODE_6_length_267836_cov_64.309424	61379	62752	+	steC	1-1374/1374		0/0	100	96.36	vfdb	NP_460656	(steC) type III secretion system effector SteC [SPI-2 encoded T3SS (SS021)] [Salmonella enterica subsp. enterica serovar Typhimurium str. LT2]
/home/mikra/workflow/bacteria/salmonela/consensus/H-SM14/contigs.fa	NODE_6_length_267836_cov_64.309424	139344	140570	-	sseJ	1-1227/1227		0/0	100	97.72	vfdb	NP_460590	(sseJ) type III secretion system effector SseJ glycerophospholipid:cholesterol acyltransferase [TTSS(SPI-2 encode) (VF0321)] [Salmonella enterica subsp. enterica serovar Typhimurium str. LT2]
/home/mikra/workflow/bacteria/salmonela/consensus/H-SM14/contigs.fa	NODE_6_length_267836_cov_64.309424	141830	142231	-	steB	1-402/402		0/0	100	98.01	vfdb	AAL20547	(steB) type III secretion system effector SteB [SPI-1 encoded T3SS (SS010)] [Salmonella enterica subsp. enterica serovar Typhimurium str. LT2]
/home/mikra/workflow/bacteria/salmonela/consensus/H-SM14/contigs.fa	NODE_6_length_267836_cov_64.309424	168731	169681	-	sifB	1-951/951		0/0	100	98.84	vfdb	NP_460561	(sifB) type III secretion system effector SifB [SPI-2 encoded T3SS (SS021)] [Salmonella enterica subsp. enterica serovar Typhimurium str. LT2]
/home/mikra/workflow/bacteria/salmonela/consensus/H-SM14/contigs.fa	NODE_6_length_267836_cov_64.309424	191738	192370	+	steA	1-633/633		0/0	100	95.26	vfdb	NP_460542	(steA) type III secretion system effector SteA [SPI-1 encoded T3SS (SS010)] [Salmonella enterica subsp. enterica serovar Typhimurium str. LT2]
/home/mikra/workflow/bacteria/salmonela/consensus/H-SM14/contigs.fa	NODE_9_length_216465_cov_63.221903	96549	98741	+	sinH	1-2193/2193		0/0	100	95.67	vfdb	NP_461452	(sinH) intimin-like protein [SinH (VF0400)] [Salmonella enterica subsp. enterica serovar Typhimurium str. LT2]
/home/mikra/workflow/bacteria/salmonela/consensus/H-SM15/contigs.fa	NODE_11_length_151976_cov_28.036986	75447	76079	-	steA	1-633/633		0/0	100	95.26	vfdb	NP_460542	(steA) type III secretion system effector SteA [SPI-1 encoded T3SS (SS010)] [Salmonella enterica subsp. enterica serovar Typhimurium str. LT2]
/home/mikra/workflow/bacteria/salmonela/consensus/H-SM15/contigs.fa	NODE_11_length_151976_cov_28.036986	98136	99086	+	sifB	1-951/951		0/0	100	98.84	vfdb	NP_460561	(sifB) type III secretion system effector SifB [SPI-2 encoded T3SS (SS021)] [Salmonella enterica subsp. enterica serovar Typhimurium str. LT2]
/home/mikra/workflow/bacteria/salmonela/consensus/H-SM15/contigs.fa	NODE_11_length_151976_cov_28.036986	125586	125987	+	steB	1-402/402		0/0	100	98.01	vfdb	AAL20547	(steB) type III secretion system effector SteB [SPI-1 encoded T3SS (SS010)] [Salmonella enterica subsp. enterica serovar Typhimurium str. LT2]
/home/mikra/workflow/bacteria/salmonela/consensus/H-SM15/contigs.fa	NODE_11_length_151976_cov_28.036986	127247	128473	+	sseJ	1-1227/1227		0/0	100	97.72	vfdb	NP_460590	(sseJ) type III secretion system effector SseJ glycerophospholipid:cholesterol acyltransferase [TTSS(SPI-2 encode) (VF0321)] [Salmonella enterica subsp. enterica serovar Typhimurium str. LT2]
/home/mikra/workflow/bacteria/salmonela/consensus/H-SM15/contigs.fa	NODE_12_length_150385_cov_25.942460	100006	101052	-	sseK2	1-1047/1047		0/0	100	98.19	vfdb	NP_461081	(sseK2) type III secretion system effector SseK2 [SPI-2 encoded T3SS (SS021)] [Salmonella enterica subsp. enterica serovar Typhimurium str. LT2]
/home/mikra/workflow/bacteria/salmonela/consensus/H-SM15/contigs.fa	NODE_13_length_146014_cov_28.734605	40080	40976	-	mig-14	1-897/897		0/0	100	97.88	vfdb	NP_461708	(mig-14) antimicrobial peptide resistance protein Mig-14 [Mig-14 (VF0395)] [Salmonella enterica subsp. enterica serovar Typhimurium str. LT2]
/home/mikra/workflow/bacteria/salmonela/consensus/H-SM15/contigs.fa	NODE_13_length_146014_cov_28.734605	42717	43769	+	pipB2	1-1053/1053		0/0	100	94.59	vfdb	NP_461706	(pipB2) type III secretion system effector PipB3 [SPI-2 encoded T3SS (SS021)] [Salmonella enterica subsp. enterica serovar Typhimurium str. LT2]
/home/mikra/workflow/bacteria/salmonela/consensus/H-SM15/contigs.fa	NODE_15_length_129270_cov_29.605827	47558	48253	+	mgtC	1-696/696		0/0	100	98.99	vfdb	NP_462663	(mgtC) Mg2+ transport protein [MgtBC (VF0106)] [Salmonella enterica subsp. enterica serovar Typhimurium str. LT2]
/home/mikra/workflow/bacteria/salmonela/consensus/H-SM15/contigs.fa	NODE_15_length_129270_cov_29.605827	48472	51198	+	mgtB	1-2727/2727		0/0	100	99.12	vfdb	NP_462662	(mgtB) Mg2+ transport protein [MgtBC (VF0106)] [Salmonella enterica subsp. enterica serovar Typhimurium str. LT2]
/home/mikra/workflow/bacteria/salmonela/consensus/H-SM15/contigs.fa	NODE_15_length_129270_cov_29.605827	55113	57980	-	misL	1-2868/2868		0/0	100	98.88	vfdb	NP_462656	(misL) putative autotransporter [MisL (VF0397)] [Salmonella enterica subsp. enterica serovar Typhimurium str. LT2]
/home/mikra/workflow/bacteria/salmonela/consensus/H-SM15/contigs.fa	NODE_17_length_115733_cov_28.334316	52742	54115	-	steC	1-1374/1374		0/0	100	96.36	vfdb	NP_460656	(steC) type III secretion system effector SteC [SPI-2 encoded T3SS (SS021)] [Salmonella enterica subsp. enterica serovar Typhimurium str. LT2]
/home/mikra/workflow/bacteria/salmonela/consensus/H-SM15/contigs.fa	NODE_18_length_104185_cov_26.698646	99406	100128	-	sopE2	1-723/723		0/0	100	98.06	vfdb	NP_460811	(sopE2) type III secretion system effector SopE2 guanine nucleotide exchange factor [TTSS(SPI-1 encode) (VF0116)] [Salmonella enterica subsp. enterica serovar Typhimurium str. LT2]
/home/mikra/workflow/bacteria/salmonela/consensus/H-SM15/contigs.fa	NODE_1_length_598255_cov_27.231083	33933	36230	+	slrP	1-2298/2298		0/0	100	99.78	vfdb	NP_459778	(slrP) type III secretion system effector SlrP E3 ubiquitin ligase [TTSS(SPI-1 encode) (VF0116)] [Salmonella enterica subsp. enterica serovar Typhimurium str. LT2]
/home/mikra/workflow/bacteria/salmonela/consensus/H-SM15/contigs.fa	NODE_1_length_598255_cov_27.231083	169388	170347	+	sopD2	1-960/960		0/0	100	97.08	vfdb	NP_459947	(sopD2) type III secretion system effector SopD2 [SPI-2 encoded T3SS (SS021)] [Salmonella enterica subsp. enterica serovar Typhimurium str. LT2]
/home/mikra/workflow/bacteria/salmonela/consensus/H-SM15/contigs.fa	NODE_1_length_598255_cov_27.231083	242162	243037	-	pipB	1-876/876		0/0	100	99.09	vfdb	NP_460061	(pipB) type III secretion system effector PipB [SPI-2 encoded T3SS (SS021)] [Salmonella enterica subsp. enterica serovar Typhimurium str. LT2]
/home/mikra/workflow/bacteria/salmonela/consensus/H-SM15/contigs.fa	NODE_1_length_598255_cov_27.231083	244373	246058	-	sopB/sigD	1-1686/1686		0/0	100	99.05	vfdb	NP_460064	(sopB/sigD) type III secretion system effector SopB phosphoinositide phosphatase [TTSS(SPI-1 encode) (VF0116)] [Salmonella enterica subsp. enterica serovar Typhimurium str. LT2]
/home/mikra/workflow/bacteria/salmonela/consensus/H-SM15/contigs.fa	NODE_1_length_598255_cov_27.231083	295200	296033	-	csgG	1-834/834		0/0	100	99.4	vfdb	NP_460110	(csgG) curli production assembly/transport protein CsgG [Agf (VF0103)] [Salmonella enterica subsp. enterica serovar Typhimurium str. LT2]
/home/mikra/workflow/bacteria/salmonela/consensus/H-SM15/contigs.fa	NODE_1_length_598255_cov_27.231083	296060	296476	-	csgF	1-417/417		0/0	100	99.76	vfdb	NP_460111	(csgF) curli production assembly/transport protein CsgF [Agf (VF0103)] [Salmonella enterica subsp. enterica serovar Typhimurium str. LT2]
/home/mikra/workflow/bacteria/salmonela/consensus/H-SM15/contigs.fa	NODE_1_length_598255_cov_27.231083	296503	296898	-	csgE	1-396/396		0/0	100	100	vfdb	NP_460112	(csgE) curli production assembly/transport protein CsgE [Agf (VF0103)] [Salmonella enterica subsp. enterica serovar Typhimurium str. LT2]
/home/mikra/workflow/bacteria/salmonela/consensus/H-SM15/contigs.fa	NODE_1_length_598255_cov_27.231083	296903	297553	-	csgD	1-651/651		0/0	100	99.08	vfdb	NP_460113	(csgD) DNA-binding transcriptional regulator CsgD [curli fibers/thin aggregative fimbriae (AGF) (AI094)] [Salmonella enterica subsp. enterica serovar Typhimurium str. LT2]
/home/mikra/workflow/bacteria/salmonela/consensus/H-SM15/contigs.fa	NODE_1_length_598255_cov_27.231083	298308	298763	+	csgB	1-456/456		0/0	100	100	vfdb	NP_460114	(csgB) minor curlin subunit precursor curli nucleator protein CsgB [Agf (VF0103)] [Salmonella enterica subsp. enterica serovar Typhimurium str. LT2]
/home/mikra/workflow/bacteria/salmonela/consensus/H-SM15/contigs.fa	NODE_1_length_598255_cov_27.231083	298805	299260	+	csgA	1-456/456		0/0	100	100	vfdb	NP_460115	(csgA) curlin major subunit CsgA [Agf (VF0103)] [Salmonella enterica subsp. enterica serovar Typhimurium str. LT2]
/home/mikra/workflow/bacteria/salmonela/consensus/H-SM15/contigs.fa	NODE_1_length_598255_cov_27.231083	299322	299648	+	csgC	1-327/327		0/0	100	99.39	vfdb	NP_460116	(csgC) curli assembly protein CsgC [Agf (VF0103)] [Salmonella enterica subsp. enterica serovar Typhimurium str. LT2]
/home/mikra/workflow/bacteria/salmonela/consensus/H-SM15/contigs.fa	NODE_1_length_598255_cov_27.231083	375706	376716	-	sifA	1-1011/1011		0/0	100	97.92	vfdb	NP_460194	(sifA) type III secretion system effector SifA N-terminal SKIP-binding domain C-terminal guanine nucleotide exchange factor activity [TTSS(SPI-2 encode) (VF0321)] [Salmonella enterica subsp. enterica serovar Typhimurium str. LT2]
/home/mikra/workflow/bacteria/salmonela/consensus/H-SM15/contigs.fa	NODE_1_length_598255_cov_27.231083	396630	397439	-	cdtB	1-810/810		0/0	100	99.75	vfdb	NP_456275	(cdtB) cytolethal distending toxin B [CdtB (VF0407)] [Salmonella enterica subsp. enterica serovar Typhi str. CT18]
/home/mikra/workflow/bacteria/salmonela/consensus/H-SM15/contigs.fa	NODE_1_length_598255_cov_27.231083	546173	546574	+	spiC/ssaB	1-402/402		0/0	100	100	vfdb	NP_460358	(spiC/ssaB) type III secretion system protein SsaB [TTSS(SPI-2 encode) (VF0321)] [Salmonella enterica subsp. enterica serovar Typhimurium str. LT2]
/home/mikra/workflow/bacteria/salmonela/consensus/H-SM15/contigs.fa	NODE_1_length_598255_cov_27.231083	546576	548069	+	ssaC	1-1494/1494		0/0	100	99	vfdb	NP_460359	(ssaC) type III secretion system secretin SsaC [TTSS(SPI-2 encode) (VF0321)] [Salmonella enterica subsp. enterica serovar Typhimurium str. LT2]
/home/mikra/workflow/bacteria/salmonela/consensus/H-SM15/contigs.fa	NODE_1_length_598255_cov_27.231083	548050	549261	+	ssaD	1-1212/1212		0/0	100	99.09	vfdb	NP_460360	(ssaD) type III secretion system outer MS ring protein SsaD [TTSS(SPI-2 encode) (VF0321)] [Salmonella enterica subsp. enterica serovar Typhimurium str. LT2]
/home/mikra/workflow/bacteria/salmonela/consensus/H-SM15/contigs.fa	NODE_1_length_598255_cov_27.231083	549269	549511	+	ssaE	1-243/243		0/0	100	99.59	vfdb	NP_460361	(ssaE) chaperone for sseB [TTSS(SPI-2 encode) (VF0321)] [Salmonella enterica subsp. enterica serovar Typhimurium str. LT2]
/home/mikra/workflow/bacteria/salmonela/consensus/H-SM15/contigs.fa	NODE_1_length_598255_cov_27.231083	549774	550100	+	sseA	1-327/327		0/0	100	98.78	vfdb	NP_460362	(sseA) chaperone for sseB and sseD [TTSS(SPI-2 encode) (VF0321)] [Salmonella enterica subsp. enterica serovar Typhimurium str. LT2]
/home/mikra/workflow/bacteria/salmonela/consensus/H-SM15/contigs.fa	NODE_1_length_598255_cov_27.231083	550107	550697	+	sseB	1-591/591		0/0	100	97.12	vfdb	NP_460363	(sseB) type III secretion system effector SseB [TTSS(SPI-2 encode) (VF0321)] [Salmonella enterica subsp. enterica serovar Typhimurium str. LT2]
/home/mikra/workflow/bacteria/salmonela/consensus/H-SM15/contigs.fa	NODE_1_length_598255_cov_27.231083	550694	551167	+	sscA	1-474/474		0/0	100	96.83	vfdb	NP_460364	(sscA) chaperone for sseC [SPI-2 encoded T3SS (SS021)] [Salmonella enterica subsp. enterica serovar Typhimurium str. LT2]
/home/mikra/workflow/bacteria/salmonela/consensus/H-SM15/contigs.fa	NODE_1_length_598255_cov_27.231083	551170	552624	+	sseC	1-1455/1455		0/0	100	95.67	vfdb	NP_460365	(sseC) type III secretion system hydrophilic translocator pore protein SseC [TTSS(SPI-2 encode) (VF0321)] [Salmonella enterica subsp. enterica serovar Typhimurium str. LT2]
/home/mikra/workflow/bacteria/salmonela/consensus/H-SM15/contigs.fa	NODE_1_length_598255_cov_27.231083	552640	553227	+	sseD	1-588/588		0/0	100	97.28	vfdb	NP_460366	(sseD) type III secretion system hydrophilic translocator pore protein SseD [TTSS(SPI-2 encode) (VF0321)] [Salmonella enterica subsp. enterica serovar Typhimurium str. LT2]
/home/mikra/workflow/bacteria/salmonela/consensus/H-SM15/contigs.fa	NODE_1_length_598255_cov_27.231083	553230	553646	+	sseE	1-417/417		0/0	100	99.52	vfdb	NP_460367	(sseE) type III secretion system effector SseE [TTSS(SPI-2 encode) (VF0321)] [Salmonella enterica subsp. enterica serovar Typhimurium str. LT2]
/home/mikra/workflow/bacteria/salmonela/consensus/H-SM15/contigs.fa	NODE_1_length_598255_cov_27.231083	553698	554132	+	sscB	1-435/435		0/0	100	99.54	vfdb	NP_460368	(sscB) chaperone for sseF [SPI-2 encoded T3SS (SS021)] [Salmonella enterica subsp. enterica serovar Typhimurium str. LT2]
/home/mikra/workflow/bacteria/salmonela/consensus/H-SM15/contigs.fa	NODE_1_length_598255_cov_27.231083	554148	554930	+	sseF	1-783/783		0/0	100	98.34	vfdb	NP_460369	(sseF) type III secretion system effector SseF [TTSS(SPI-2 encode) (VF0321)] [Salmonella enterica subsp. enterica serovar Typhimurium str. LT2]
/home/mikra/workflow/bacteria/salmonela/consensus/H-SM15/contigs.fa	NODE_1_length_598255_cov_27.231083	554927	555616	+	sseG	1-690/690		0/0	100	97.83	vfdb	NP_460370	(sseG) type III secretion system effector SseG [TTSS(SPI-2 encode) (VF0321)] [Salmonella enterica subsp. enterica serovar Typhimurium str. LT2]
/home/mikra/workflow/bacteria/salmonela/consensus/H-SM15/contigs.fa	NODE_1_length_598255_cov_27.231083	555710	555925	+	ssaG	1-216/216		0/0	100	100	vfdb	NP_460371	(ssaG) type III secretion system needle filament protein SsaG [TTSS(SPI-2 encode) (VF0321)] [Salmonella enterica subsp. enterica serovar Typhimurium str. LT2]
/home/mikra/workflow/bacteria/salmonela/consensus/H-SM15/contigs.fa	NODE_1_length_598255_cov_27.231083	555966	556193	+	ssaH	1-228/228		0/0	100	99.56	vfdb	NP_460372	(ssaH) type III secretion system protein SsaH [TTSS(SPI-2 encode) (VF0321)] [Salmonella enterica subsp. enterica serovar Typhimurium str. LT2]
/home/mikra/workflow/bacteria/salmonela/consensus/H-SM15/contigs.fa	NODE_1_length_598255_cov_27.231083	556205	556453	+	ssaI	1-249/249		0/0	100	100	vfdb	NP_460373	(ssaI) type III secretion system inner rod protein SsaI [TTSS(SPI-2 encode) (VF0321)] [Salmonella enterica subsp. enterica serovar Typhimurium str. LT2]
/home/mikra/workflow/bacteria/salmonela/consensus/H-SM15/contigs.fa	NODE_1_length_598255_cov_27.231083	556450	557199	+	ssaJ	1-750/750		0/0	100	98.8	vfdb	NP_460374	(ssaJ) type III secretion system inner MS ring protein SsaJ [TTSS(SPI-2 encode) (VF0321)] [Salmonella enterica subsp. enterica serovar Typhimurium str. LT2]
/home/mikra/workflow/bacteria/salmonela/consensus/H-SM15/contigs.fa	NODE_1_length_598255_cov_27.231083	557762	558436	+	ssaK	1-675/675		0/0	100	99.11	vfdb	NP_460376	(ssaK) type III secretion system stator SsaK [TTSS(SPI-2 encode) (VF0321)] [Salmonella enterica subsp. enterica serovar Typhimurium str. LT2]
/home/mikra/workflow/bacteria/salmonela/consensus/H-SM15/contigs.fa	NODE_1_length_598255_cov_27.231083	558402	559418	+	ssaL	1-1017/1017		0/0	100	99.11	vfdb	NP_460377	(ssaL) type III secretion system gatekeeper SsaL [TTSS(SPI-2 encode) (VF0321)] [Salmonella enterica subsp. enterica serovar Typhimurium str. LT2]
/home/mikra/workflow/bacteria/salmonela/consensus/H-SM15/contigs.fa	NODE_1_length_598255_cov_27.231083	559476	559844	+	ssaM	1-369/369		0/0	100	97.56	vfdb	NP_460378	(ssaM) type III secretion system protein SsaM [TTSS(SPI-2 encode) (VF0321)] [Salmonella enterica subsp. enterica serovar Typhimurium str. LT2]
/home/mikra/workflow/bacteria/salmonela/consensus/H-SM15/contigs.fa	NODE_1_length_598255_cov_27.231083	559829	561874	+	ssaV	1-2046/2046		0/0	100	98.92	vfdb	NP_460379	(ssaV) type III secretion system major export apparatus protein ssaV [TTSS(SPI-2 encode) (VF0321)] [Salmonella enterica subsp. enterica serovar Typhimurium str. LT2]
/home/mikra/workflow/bacteria/salmonela/consensus/H-SM15/contigs.fa	NODE_1_length_598255_cov_27.231083	561864	563165	+	ssaN	1-1302/1302		0/0	100	99	vfdb	NP_460380	(ssaN) type III secretion system ATPase SsaN [TTSS(SPI-2 encode) (VF0321)] [Salmonella enterica subsp. enterica serovar Typhimurium str. LT2]
/home/mikra/workflow/bacteria/salmonela/consensus/H-SM15/contigs.fa	NODE_1_length_598255_cov_27.231083	563168	563545	+	ssaO	1-378/378		0/0	100	97.09	vfdb	NP_460381	(ssaO) type III secretion system stalk protein SsaO [TTSS(SPI-2 encode) (VF0321)] [Salmonella enterica subsp. enterica serovar Typhimurium str. LT2]
/home/mikra/workflow/bacteria/salmonela/consensus/H-SM15/contigs.fa	NODE_1_length_598255_cov_27.231083	563526	563900	+	ssaP	1-375/375		0/0	100	99.47	vfdb	NP_460382	(ssaP) type III secretion system needle length regulator SsaP [TTSS(SPI-2 encode) (VF0321)] [Salmonella enterica subsp. enterica serovar Typhimurium str. LT2]
/home/mikra/workflow/bacteria/salmonela/consensus/H-SM15/contigs.fa	NODE_1_length_598255_cov_27.231083	563881	564849	+	ssaQ	1-969/969		0/0	100	98.66	vfdb	NP_460383	(ssaQ) type III secretion system C ring protein SsaQ [TTSS(SPI-2 encode) (VF0321)] [Salmonella enterica subsp. enterica serovar Typhimurium str. LT2]
/home/mikra/workflow/bacteria/salmonela/consensus/H-SM15/contigs.fa	NODE_1_length_598255_cov_27.231083	564917	565564	+	ssaR	1-648/648		0/0	100	99.69	vfdb	NP_460384	(ssaR) type III secretion system minor export apparatus protein SsaR [TTSS(SPI-2 encode) (VF0321)] [Salmonella enterica subsp. enterica serovar Typhimurium str. LT2]
/home/mikra/workflow/bacteria/salmonela/consensus/H-SM15/contigs.fa	NODE_1_length_598255_cov_27.231083	565561	565827	+	ssaS	1-267/267		0/0	100	100	vfdb	NP_460385	(ssaS) type III secretion system minor export apparatus protein SsaS [TTSS(SPI-2 encode) (VF0321)] [Salmonella enterica subsp. enterica serovar Typhimurium str. LT2]
/home/mikra/workflow/bacteria/salmonela/consensus/H-SM15/contigs.fa	NODE_1_length_598255_cov_27.231083	565828	566607	+	ssaT	1-780/780		0/0	100	97.44	vfdb	NP_460386	(ssaT) type III secretion system minor export apparatus protein SsaT [TTSS(SPI-2 encode) (VF0321)] [Salmonella enterica subsp. enterica serovar Typhimurium str. LT2]
/home/mikra/workflow/bacteria/salmonela/consensus/H-SM15/contigs.fa	NODE_1_length_598255_cov_27.231083	566604	567662	+	ssaU	1-1059/1059		0/0	100	98.68	vfdb	NP_460387	(ssaU) type III secretion system export apparatus switch protein SsaU [TTSS(SPI-2 encode) (VF0321)] [Salmonella enterica subsp. enterica serovar Typhimurium str. LT2]
/home/mikra/workflow/bacteria/salmonela/consensus/H-SM15/contigs.fa	NODE_22_length_68388_cov_25.910014	5139	5657	-	fimF	1-519/519		0/0	100	98.84	vfdb	NP_459543	(fimF) type I fimbriae adaptor protein FimF [Type 1 fimbriae (VF0102)] [Salmonella enterica subsp. enterica serovar Typhimurium str. LT2]
/home/mikra/workflow/bacteria/salmonela/consensus/H-SM15/contigs.fa	NODE_22_length_68388_cov_25.910014	5667	6674	-	fimH	1-1008/1008		0/0	100	98.31	vfdb	NP_459542	(fimH) type I fimbriae minor fimbrial subunit FimH adhesin [Type 1 fimbriae (VF0102)] [Salmonella enterica subsp. enterica serovar Typhimurium str. LT2]
/home/mikra/workflow/bacteria/salmonela/consensus/H-SM15/contigs.fa	NODE_22_length_68388_cov_25.910014	6689	9301	-	fimD	1-2613/2613		0/0	100	98.7	vfdb	NP_459541	(fimD) usher protein FimD [Type 1 fimbriae (VF0102)] [Salmonella enterica subsp. enterica serovar Typhimurium str. LT2]
/home/mikra/workflow/bacteria/salmonela/consensus/H-SM15/contigs.fa	NODE_22_length_68388_cov_25.910014	9332	10024	-	fimC	1-693/693		0/0	100	98.56	vfdb	NP_459540	(fimC) chaperone protein FimC [Type 1 fimbriae (VF0102)] [Salmonella enterica subsp. enterica serovar Typhimurium str. LT2]
/home/mikra/workflow/bacteria/salmonela/consensus/H-SM15/contigs.fa	NODE_22_length_68388_cov_25.910014	10068	10601	-	fimI	1-534/534		0/0	100	98.69	vfdb	NP_459539	(fimI) fimbrial protein internal segment [Type 1 fimbriae (VF0102)] [Salmonella enterica subsp. enterica serovar Typhimurium str. LT2]
/home/mikra/workflow/bacteria/salmonela/consensus/H-SM15/contigs.fa	NODE_24_length_61763_cov_25.028846	24689	25642	-	sseL	1-954/954		0/0	100	95.18	vfdb	NP_461229	(sseL) type III secretion system effector SseL deubiquitinase [SPI-2 encoded T3SS (SS021)] [Salmonella enterica subsp. enterica serovar Typhimurium str. LT2]
/home/mikra/workflow/bacteria/salmonela/consensus/H-SM15/contigs.fa	NODE_4_length_270882_cov_28.270808	155140	156093	-	sopD	1-954/954		0/0	100	98.85	vfdb	NP_461866	(sopD) type III secretion system effector SopD [TTSS(SPI-1 encode) (VF0116)] [Salmonella enterica subsp. enterica serovar Typhimurium str. LT2]
/home/mikra/workflow/bacteria/salmonela/consensus/H-SM15/contigs.fa	NODE_4_length_270882_cov_28.270808	196539	196982	-	invH	1-444/444		0/0	100	97.97	vfdb	NP_461821	(invH) type III secretion system pilotin invG [TTSS(SPI-1 encode) (VF0116)] [Salmonella enterica subsp. enterica serovar Typhimurium str. LT2]
/home/mikra/workflow/bacteria/salmonela/consensus/H-SM15/contigs.fa	NODE_4_length_270882_cov_28.270808	197440	198090	+	invF	1-651/651		0/0	100	99.23	vfdb	NP_461820	(invF) type III secretion system regulatory protein InvF [TTSS(SPI-1 encode) (VF0116)] [Salmonella enterica subsp. enterica serovar Typhimurium str. LT2]
/home/mikra/workflow/bacteria/salmonela/consensus/H-SM15/contigs.fa	NODE_4_length_270882_cov_28.270808	198087	199775	+	invG	1-1689/1689		0/0	100	98.99	vfdb	NP_461819	(invG) type III secretion system secretin invG [TTSS(SPI-1 encode) (VF0116)] [Salmonella enterica subsp. enterica serovar Typhimurium str. LT2]
/home/mikra/workflow/bacteria/salmonela/consensus/H-SM15/contigs.fa	NODE_4_length_270882_cov_28.270808	199772	200890	+	invE	1-1119/1119		0/0	100	99.37	vfdb	NP_461818	(invE) type III secretion system gatekeeper invE [TTSS(SPI-1 encode) (VF0116)] [Salmonella enterica subsp. enterica serovar Typhimurium str. LT2]
/home/mikra/workflow/bacteria/salmonela/consensus/H-SM15/contigs.fa	NODE_4_length_270882_cov_28.270808	200915	202972	+	invA	1-2058/2058		0/0	100	98.88	vfdb	NP_461817	(invA) type III secretion system major export apparatus protein InvA [TTSS(SPI-1 encode) (VF0116)] [Salmonella enterica subsp. enterica serovar Typhimurium str. LT2]
/home/mikra/workflow/bacteria/salmonela/consensus/H-SM15/contigs.fa	NODE_4_length_270882_cov_28.270808	202996	203403	+	invB	1-408/408		0/0	100	98.78	vfdb	NP_461816	(invB) type III secretion system protein InvB [TTSS(SPI-1 encode) (VF0116)] [Salmonella enterica subsp. enterica serovar Typhimurium str. LT2]
/home/mikra/workflow/bacteria/salmonela/consensus/H-SM15/contigs.fa	NODE_4_length_270882_cov_28.270808	203400	204695	+	invC	1-1296/1296		0/0	100	99.31	vfdb	NP_461815	(invC) type III secretion system ATPase InvC [TTSS(SPI-1 encode) (VF0116)] [Salmonella enterica subsp. enterica serovar Typhimurium str. LT2]
/home/mikra/workflow/bacteria/salmonela/consensus/H-SM15/contigs.fa	NODE_4_length_270882_cov_28.270808	204673	205116	+	invI	1-444/444		0/0	100	99.32	vfdb	NP_461814	(invI) type III secretion system stalk protein InvI [TTSS(SPI-1 encode) (VF0116)] [Salmonella enterica subsp. enterica serovar Typhimurium str. LT2]
/home/mikra/workflow/bacteria/salmonela/consensus/H-SM15/contigs.fa	NODE_4_length_270882_cov_28.270808	205116	206126	+	invJ	1-1011/1011		0/0	100	99.6	vfdb	NP_461813	(invJ) type III secretion system needle length regulator InvJ [TTSS(SPI-1 encode) (VF0116)] [Salmonella enterica subsp. enterica serovar Typhimurium str. LT2]
/home/mikra/workflow/bacteria/salmonela/consensus/H-SM15/contigs.fa	NODE_4_length_270882_cov_28.270808	206126	207037	+	spaO	1-912/912		0/0	100	99.45	vfdb	NP_461812	(spaO) type III secretion system C ring protein SpaO [TTSS(SPI-1 encode) (VF0116)] [Salmonella enterica subsp. enterica serovar Typhimurium str. LT2]
/home/mikra/workflow/bacteria/salmonela/consensus/H-SM15/contigs.fa	NODE_4_length_270882_cov_28.270808	207027	207701	+	spaP	1-675/675		0/0	100	99.56	vfdb	NP_461811	(spaP) type III secretion system minor export apparatus protein SpaP [TTSS(SPI-1 encode) (VF0116)] [Salmonella enterica subsp. enterica serovar Typhimurium str. LT2]
/home/mikra/workflow/bacteria/salmonela/consensus/H-SM15/contigs.fa	NODE_4_length_270882_cov_28.270808	207727	207987	+	spaQ	1-261/261		0/0	100	99.23	vfdb	NP_461810	(spaQ) type III secretion system minor export apparatus protein SpaQ [TTSS(SPI-1 encode) (VF0116)] [Salmonella enterica subsp. enterica serovar Typhimurium str. LT2]
/home/mikra/workflow/bacteria/salmonela/consensus/H-SM15/contigs.fa	NODE_4_length_270882_cov_28.270808	207991	208782	+	spaR	1-792/792		0/0	100	99.24	vfdb	NP_461809	(spaR) type III secretion system minor export apparatus protein SpaR [TTSS(SPI-1 encode) (VF0116)] [Salmonella enterica subsp. enterica serovar Typhimurium str. LT2]
/home/mikra/workflow/bacteria/salmonela/consensus/H-SM15/contigs.fa	NODE_4_length_270882_cov_28.270808	208769	209839	+	spaS	1-1071/1071		0/0	100	98.97	vfdb	NP_461808	(spaS) type III secretion system export apparatus switch protein SpaS [TTSS(SPI-1 encode) (VF0116)] [Salmonella enterica subsp. enterica serovar Typhimurium str. LT2]
/home/mikra/workflow/bacteria/salmonela/consensus/H-SM15/contigs.fa	NODE_4_length_270882_cov_28.270808	209977	210474	+	sicA	1-498/498		0/0	100	99.4	vfdb	NP_461807	(sicA) chaparone for SipC and SipB [TTSS(SPI-1 encode) (VF0116)] [Salmonella enterica subsp. enterica serovar Typhimurium str. LT2]
/home/mikra/workflow/bacteria/salmonela/consensus/H-SM15/contigs.fa	NODE_4_length_270882_cov_28.270808	210477	212258	+	sipB/sspB	1-1782/1782		0/0	100	99.16	vfdb	NP_461806	(sipB/sspB) type III secretion system hydrophilic translocator pore protein SipB [TTSS(SPI-1 encode) (VF0116)] [Salmonella enterica subsp. enterica serovar Typhimurium str. LT2]
/home/mikra/workflow/bacteria/salmonela/consensus/H-SM15/contigs.fa	NODE_4_length_270882_cov_28.270808	212286	213515	+	sipC/sspC	1-1230/1230		0/0	100	99.92	vfdb	NP_461805	(sipC/sspC) type III secretion system hydrophilic translocator pore protein SipC [TTSS(SPI-1 encode) (VF0116)] [Salmonella enterica subsp. enterica serovar Typhimurium str. LT2]
/home/mikra/workflow/bacteria/salmonela/consensus/H-SM15/contigs.fa	NODE_4_length_270882_cov_28.270808	213586	214617	+	sipD	1-1032/1032		0/0	100	99.22	vfdb	NP_461804	(sipD) type III secretion system hydrophilic translocator needle tip protein SipD [TTSS(SPI-1 encode) (VF0116)] [Salmonella enterica subsp. enterica serovar Typhimurium str. LT2]
/home/mikra/workflow/bacteria/salmonela/consensus/H-SM15/contigs.fa	NODE_4_length_270882_cov_28.270808	214636	216693	+	sipA/sspA	1-2058/2058		0/0	100	99.32	vfdb	NP_461803	(sipA/sspA) type III secretion system effector SipA actin polymerizing activity [TTSS(SPI-1 encode) (VF0116)] [Salmonella enterica subsp. enterica serovar Typhimurium str. LT2]
/home/mikra/workflow/bacteria/salmonela/consensus/H-SM15/contigs.fa	NODE_4_length_270882_cov_28.270808	217291	217683	+	sicP	1-393/393		0/0	100	99.49	vfdb	NP_461800	(sicP) chaparone for SptP [TTSS(SPI-1 encode) (VF0116)] [Salmonella enterica subsp. enterica serovar Typhimurium str. LT2]
/home/mikra/workflow/bacteria/salmonela/consensus/H-SM15/contigs.fa	NODE_4_length_270882_cov_28.270808	217670	219301	+	sptP	1-1632/1632		0/0	100	99.27	vfdb	NP_461799	(sptP) type III secretion system effector SptP tyrosine phosphatase and GTPase-activating protein [TTSS(SPI-1 encode) (VF0116)] [Salmonella enterica subsp. enterica serovar Typhimurium str. LT2]
/home/mikra/workflow/bacteria/salmonela/consensus/H-SM15/contigs.fa	NODE_4_length_270882_cov_28.270808	223856	225034	+	prgH	1-1179/1179		0/0	100	99.24	vfdb	NP_461795	(prgH) type III secretion system outer MS ring protein PrgH [TTSS(SPI-1 encode) (VF0116)] [Salmonella enterica subsp. enterica serovar Typhimurium str. LT2]
/home/mikra/workflow/bacteria/salmonela/consensus/H-SM15/contigs.fa	NODE_4_length_270882_cov_28.270808	225059	225301	+	prgI	1-243/243		0/0	100	97.53	vfdb	NP_461794	(prgI) type III secretion system needle filament protein PrgI [TTSS(SPI-1 encode) (VF0116)] [Salmonella enterica subsp. enterica serovar Typhimurium str. LT2]
/home/mikra/workflow/bacteria/salmonela/consensus/H-SM15/contigs.fa	NODE_4_length_270882_cov_28.270808	225320	225625	+	prgJ	1-306/306		0/0	100	100	vfdb	NP_461793	(prgJ) type III secretion system inner rod protein PrgJ [TTSS(SPI-1 encode) (VF0116)] [Salmonella enterica subsp. enterica serovar Typhimurium str. LT2]
/home/mikra/workflow/bacteria/salmonela/consensus/H-SM15/contigs.fa	NODE_4_length_270882_cov_28.270808	225622	226380	+	prgK	1-759/759		0/0	100	99.61	vfdb	NP_461792	(prgK) type III secretion system inner MS ring protein PrgK [TTSS(SPI-1 encode) (VF0116)] [Salmonella enterica subsp. enterica serovar Typhimurium str. LT2]
/home/mikra/workflow/bacteria/salmonela/consensus/H-SM15/contigs.fa	NODE_4_length_270882_cov_28.270808	226352	226951	+	orgA	1-600/600		0/0	100	99.33	vfdb	NP_461791	(orgA) type III secretion system accessory cytosolic protein OrgA [SPI-1 encoded T3SS (SS010)] [Salmonella enterica subsp. enterica serovar Typhimurium str. LT2]
/home/mikra/workflow/bacteria/salmonela/consensus/H-SM15/contigs.fa	NODE_4_length_270882_cov_28.270808	226908	227588	+	orgB	1-681/681		0/0	100	99.71	vfdb	NP_461790	(orgB) type III secretion system stator OrgB [TTSS(SPI-1 encode) (VF0116)] [Salmonella enterica subsp. enterica serovar Typhimurium str. LT2]
/home/mikra/workflow/bacteria/salmonela/consensus/H-SM15/contigs.fa	NODE_4_length_270882_cov_28.270808	227585	228037	+	orgC	1-453/453		0/0	100	98.45	vfdb	NP_461789	(orgC) type III secretion system effector OrgC [SPI-1 encoded T3SS (SS010)] [Salmonella enterica subsp. enterica serovar Typhimurium str. LT2]
/home/mikra/workflow/bacteria/salmonela/consensus/H-SM15/contigs.fa	NODE_4_length_270882_cov_28.270808	230571	231479	+	avrA	1-909/909		0/0	100	99.89	vfdb	NP_461786	(avrA) type III secretion system effector AvrA acetyltransferease [TTSS(SPI-1 encode) (VF0116)] [Salmonella enterica subsp. enterica serovar Typhimurium str. LT2]
/home/mikra/workflow/bacteria/salmonela/consensus/H-SM15/contigs.fa	NODE_7_length_216465_cov_25.598544	96549	98741	+	sinH	1-2193/2193		0/0	100	95.67	vfdb	NP_461452	(sinH) intimin-like protein [SinH (VF0400)] [Salmonella enterica subsp. enterica serovar Typhimurium str. LT2]
/home/mikra/workflow/bacteria/salmonela/consensus/H-SM15/contigs.fa	NODE_9_length_202775_cov_26.350636	181343	183691	+	sopA	1-2349/2349		0/0	100	98.72	vfdb	NP_461011	(sopA) type III secretion system effector SopA E3 ubiquitin ligase [TTSS(SPI-1 encode) (VF0116)] [Salmonella enterica subsp. enterica serovar Typhimurium str. LT2]
/home/mikra/workflow/bacteria/salmonela/consensus/H-SM16/contigs.fa	NODE_12_length_150385_cov_73.095656	100006	101052	-	sseK2	1-1047/1047		0/0	100	98.19	vfdb	NP_461081	(sseK2) type III secretion system effector SseK2 [SPI-2 encoded T3SS (SS021)] [Salmonella enterica subsp. enterica serovar Typhimurium str. LT2]
/home/mikra/workflow/bacteria/salmonela/consensus/H-SM16/contigs.fa	NODE_13_length_142631_cov_70.416571	33933	36230	+	slrP	1-2298/2298		0/0	100	99.78	vfdb	NP_459778	(slrP) type III secretion system effector SlrP E3 ubiquitin ligase [TTSS(SPI-1 encode) (VF0116)] [Salmonella enterica subsp. enterica serovar Typhimurium str. LT2]
/home/mikra/workflow/bacteria/salmonela/consensus/H-SM16/contigs.fa	NODE_16_length_129270_cov_89.184034	71291	74158	+	misL	1-2868/2868		0/0	100	98.88	vfdb	NP_462656	(misL) putative autotransporter [MisL (VF0397)] [Salmonella enterica subsp. enterica serovar Typhimurium str. LT2]
/home/mikra/workflow/bacteria/salmonela/consensus/H-SM16/contigs.fa	NODE_16_length_129270_cov_89.184034	78073	80799	-	mgtB	1-2727/2727		0/0	100	99.12	vfdb	NP_462662	(mgtB) Mg2+ transport protein [MgtBC (VF0106)] [Salmonella enterica subsp. enterica serovar Typhimurium str. LT2]
/home/mikra/workflow/bacteria/salmonela/consensus/H-SM16/contigs.fa	NODE_16_length_129270_cov_89.184034	81018	81713	-	mgtC	1-696/696		0/0	100	98.99	vfdb	NP_462663	(mgtC) Mg2+ transport protein [MgtBC (VF0106)] [Salmonella enterica subsp. enterica serovar Typhimurium str. LT2]
/home/mikra/workflow/bacteria/salmonela/consensus/H-SM16/contigs.fa	NODE_1_length_455258_cov_71.527815	30363	31421	-	ssaU	1-1059/1059		0/0	100	98.68	vfdb	NP_460387	(ssaU) type III secretion system export apparatus switch protein SsaU [TTSS(SPI-2 encode) (VF0321)] [Salmonella enterica subsp. enterica serovar Typhimurium str. LT2]
/home/mikra/workflow/bacteria/salmonela/consensus/H-SM16/contigs.fa	NODE_1_length_455258_cov_71.527815	31418	32197	-	ssaT	1-780/780		0/0	100	97.44	vfdb	NP_460386	(ssaT) type III secretion system minor export apparatus protein SsaT [TTSS(SPI-2 encode) (VF0321)] [Salmonella enterica subsp. enterica serovar Typhimurium str. LT2]
/home/mikra/workflow/bacteria/salmonela/consensus/H-SM16/contigs.fa	NODE_1_length_455258_cov_71.527815	32198	32464	-	ssaS	1-267/267		0/0	100	100	vfdb	NP_460385	(ssaS) type III secretion system minor export apparatus protein SsaS [TTSS(SPI-2 encode) (VF0321)] [Salmonella enterica subsp. enterica serovar Typhimurium str. LT2]
/home/mikra/workflow/bacteria/salmonela/consensus/H-SM16/contigs.fa	NODE_1_length_455258_cov_71.527815	32461	33108	-	ssaR	1-648/648		0/0	100	99.69	vfdb	NP_460384	(ssaR) type III secretion system minor export apparatus protein SsaR [TTSS(SPI-2 encode) (VF0321)] [Salmonella enterica subsp. enterica serovar Typhimurium str. LT2]
/home/mikra/workflow/bacteria/salmonela/consensus/H-SM16/contigs.fa	NODE_1_length_455258_cov_71.527815	33176	34144	-	ssaQ	1-969/969		0/0	100	98.66	vfdb	NP_460383	(ssaQ) type III secretion system C ring protein SsaQ [TTSS(SPI-2 encode) (VF0321)] [Salmonella enterica subsp. enterica serovar Typhimurium str. LT2]
/home/mikra/workflow/bacteria/salmonela/consensus/H-SM16/contigs.fa	NODE_1_length_455258_cov_71.527815	34125	34499	-	ssaP	1-375/375		0/0	100	99.47	vfdb	NP_460382	(ssaP) type III secretion system needle length regulator SsaP [TTSS(SPI-2 encode) (VF0321)] [Salmonella enterica subsp. enterica serovar Typhimurium str. LT2]
/home/mikra/workflow/bacteria/salmonela/consensus/H-SM16/contigs.fa	NODE_1_length_455258_cov_71.527815	34480	34857	-	ssaO	1-378/378		0/0	100	97.09	vfdb	NP_460381	(ssaO) type III secretion system stalk protein SsaO [TTSS(SPI-2 encode) (VF0321)] [Salmonella enterica subsp. enterica serovar Typhimurium str. LT2]
/home/mikra/workflow/bacteria/salmonela/consensus/H-SM16/contigs.fa	NODE_1_length_455258_cov_71.527815	34860	36161	-	ssaN	1-1302/1302		0/0	100	99	vfdb	NP_460380	(ssaN) type III secretion system ATPase SsaN [TTSS(SPI-2 encode) (VF0321)] [Salmonella enterica subsp. enterica serovar Typhimurium str. LT2]
/home/mikra/workflow/bacteria/salmonela/consensus/H-SM16/contigs.fa	NODE_1_length_455258_cov_71.527815	36151	38196	-	ssaV	1-2046/2046		0/0	100	98.92	vfdb	NP_460379	(ssaV) type III secretion system major export apparatus protein ssaV [TTSS(SPI-2 encode) (VF0321)] [Salmonella enterica subsp. enterica serovar Typhimurium str. LT2]
/home/mikra/workflow/bacteria/salmonela/consensus/H-SM16/contigs.fa	NODE_1_length_455258_cov_71.527815	38181	38549	-	ssaM	1-369/369		0/0	100	97.56	vfdb	NP_460378	(ssaM) type III secretion system protein SsaM [TTSS(SPI-2 encode) (VF0321)] [Salmonella enterica subsp. enterica serovar Typhimurium str. LT2]
/home/mikra/workflow/bacteria/salmonela/consensus/H-SM16/contigs.fa	NODE_1_length_455258_cov_71.527815	38607	39623	-	ssaL	1-1017/1017		0/0	100	99.11	vfdb	NP_460377	(ssaL) type III secretion system gatekeeper SsaL [TTSS(SPI-2 encode) (VF0321)] [Salmonella enterica subsp. enterica serovar Typhimurium str. LT2]
/home/mikra/workflow/bacteria/salmonela/consensus/H-SM16/contigs.fa	NODE_1_length_455258_cov_71.527815	39589	40263	-	ssaK	1-675/675		0/0	100	99.11	vfdb	NP_460376	(ssaK) type III secretion system stator SsaK [TTSS(SPI-2 encode) (VF0321)] [Salmonella enterica subsp. enterica serovar Typhimurium str. LT2]
/home/mikra/workflow/bacteria/salmonela/consensus/H-SM16/contigs.fa	NODE_1_length_455258_cov_71.527815	40826	41575	-	ssaJ	1-750/750		0/0	100	98.8	vfdb	NP_460374	(ssaJ) type III secretion system inner MS ring protein SsaJ [TTSS(SPI-2 encode) (VF0321)] [Salmonella enterica subsp. enterica serovar Typhimurium str. LT2]
/home/mikra/workflow/bacteria/salmonela/consensus/H-SM16/contigs.fa	NODE_1_length_455258_cov_71.527815	41572	41820	-	ssaI	1-249/249		0/0	100	100	vfdb	NP_460373	(ssaI) type III secretion system inner rod protein SsaI [TTSS(SPI-2 encode) (VF0321)] [Salmonella enterica subsp. enterica serovar Typhimurium str. LT2]
/home/mikra/workflow/bacteria/salmonela/consensus/H-SM16/contigs.fa	NODE_1_length_455258_cov_71.527815	41832	42059	-	ssaH	1-228/228		0/0	100	99.56	vfdb	NP_460372	(ssaH) type III secretion system protein SsaH [TTSS(SPI-2 encode) (VF0321)] [Salmonella enterica subsp. enterica serovar Typhimurium str. LT2]
/home/mikra/workflow/bacteria/salmonela/consensus/H-SM16/contigs.fa	NODE_1_length_455258_cov_71.527815	42100	42315	-	ssaG	1-216/216		0/0	100	100	vfdb	NP_460371	(ssaG) type III secretion system needle filament protein SsaG [TTSS(SPI-2 encode) (VF0321)] [Salmonella enterica subsp. enterica serovar Typhimurium str. LT2]
/home/mikra/workflow/bacteria/salmonela/consensus/H-SM16/contigs.fa	NODE_1_length_455258_cov_71.527815	42409	43098	-	sseG	1-690/690		0/0	100	97.83	vfdb	NP_460370	(sseG) type III secretion system effector SseG [TTSS(SPI-2 encode) (VF0321)] [Salmonella enterica subsp. enterica serovar Typhimurium str. LT2]
/home/mikra/workflow/bacteria/salmonela/consensus/H-SM16/contigs.fa	NODE_1_length_455258_cov_71.527815	43095	43877	-	sseF	1-783/783		0/0	100	98.34	vfdb	NP_460369	(sseF) type III secretion system effector SseF [TTSS(SPI-2 encode) (VF0321)] [Salmonella enterica subsp. enterica serovar Typhimurium str. LT2]
/home/mikra/workflow/bacteria/salmonela/consensus/H-SM16/contigs.fa	NODE_1_length_455258_cov_71.527815	43893	44327	-	sscB	1-435/435		0/0	100	99.54	vfdb	NP_460368	(sscB) chaperone for sseF [SPI-2 encoded T3SS (SS021)] [Salmonella enterica subsp. enterica serovar Typhimurium str. LT2]
/home/mikra/workflow/bacteria/salmonela/consensus/H-SM16/contigs.fa	NODE_1_length_455258_cov_71.527815	44379	44795	-	sseE	1-417/417		0/0	100	99.52	vfdb	NP_460367	(sseE) type III secretion system effector SseE [TTSS(SPI-2 encode) (VF0321)] [Salmonella enterica subsp. enterica serovar Typhimurium str. LT2]
/home/mikra/workflow/bacteria/salmonela/consensus/H-SM16/contigs.fa	NODE_1_length_455258_cov_71.527815	44798	45385	-	sseD	1-588/588		0/0	100	97.28	vfdb	NP_460366	(sseD) type III secretion system hydrophilic translocator pore protein SseD [TTSS(SPI-2 encode) (VF0321)] [Salmonella enterica subsp. enterica serovar Typhimurium str. LT2]
/home/mikra/workflow/bacteria/salmonela/consensus/H-SM16/contigs.fa	NODE_1_length_455258_cov_71.527815	45401	46855	-	sseC	1-1455/1455		0/0	100	95.67	vfdb	NP_460365	(sseC) type III secretion system hydrophilic translocator pore protein SseC [TTSS(SPI-2 encode) (VF0321)] [Salmonella enterica subsp. enterica serovar Typhimurium str. LT2]
/home/mikra/workflow/bacteria/salmonela/consensus/H-SM16/contigs.fa	NODE_1_length_455258_cov_71.527815	46858	47331	-	sscA	1-474/474		0/0	100	96.83	vfdb	NP_460364	(sscA) chaperone for sseC [SPI-2 encoded T3SS (SS021)] [Salmonella enterica subsp. enterica serovar Typhimurium str. LT2]
/home/mikra/workflow/bacteria/salmonela/consensus/H-SM16/contigs.fa	NODE_1_length_455258_cov_71.527815	47328	47918	-	sseB	1-591/591		0/0	100	97.12	vfdb	NP_460363	(sseB) type III secretion system effector SseB [TTSS(SPI-2 encode) (VF0321)] [Salmonella enterica subsp. enterica serovar Typhimurium str. LT2]
/home/mikra/workflow/bacteria/salmonela/consensus/H-SM16/contigs.fa	NODE_1_length_455258_cov_71.527815	47925	48251	-	sseA	1-327/327		0/0	100	98.78	vfdb	NP_460362	(sseA) chaperone for sseB and sseD [TTSS(SPI-2 encode) (VF0321)] [Salmonella enterica subsp. enterica serovar Typhimurium str. LT2]
/home/mikra/workflow/bacteria/salmonela/consensus/H-SM16/contigs.fa	NODE_1_length_455258_cov_71.527815	48514	48756	-	ssaE	1-243/243		0/0	100	99.59	vfdb	NP_460361	(ssaE) chaperone for sseB [TTSS(SPI-2 encode) (VF0321)] [Salmonella enterica subsp. enterica serovar Typhimurium str. LT2]
/home/mikra/workflow/bacteria/salmonela/consensus/H-SM16/contigs.fa	NODE_1_length_455258_cov_71.527815	48764	49975	-	ssaD	1-1212/1212		0/0	100	99.09	vfdb	NP_460360	(ssaD) type III secretion system outer MS ring protein SsaD [TTSS(SPI-2 encode) (VF0321)] [Salmonella enterica subsp. enterica serovar Typhimurium str. LT2]
/home/mikra/workflow/bacteria/salmonela/consensus/H-SM16/contigs.fa	NODE_1_length_455258_cov_71.527815	49956	51449	-	ssaC	1-1494/1494		0/0	100	99	vfdb	NP_460359	(ssaC) type III secretion system secretin SsaC [TTSS(SPI-2 encode) (VF0321)] [Salmonella enterica subsp. enterica serovar Typhimurium str. LT2]
/home/mikra/workflow/bacteria/salmonela/consensus/H-SM16/contigs.fa	NODE_1_length_455258_cov_71.527815	51451	51852	-	spiC/ssaB	1-402/402		0/0	100	100	vfdb	NP_460358	(spiC/ssaB) type III secretion system protein SsaB [TTSS(SPI-2 encode) (VF0321)] [Salmonella enterica subsp. enterica serovar Typhimurium str. LT2]
/home/mikra/workflow/bacteria/salmonela/consensus/H-SM16/contigs.fa	NODE_1_length_455258_cov_71.527815	200586	201395	+	cdtB	1-810/810		0/0	100	99.75	vfdb	NP_456275	(cdtB) cytolethal distending toxin B [CdtB (VF0407)] [Salmonella enterica subsp. enterica serovar Typhi str. CT18]
/home/mikra/workflow/bacteria/salmonela/consensus/H-SM16/contigs.fa	NODE_1_length_455258_cov_71.527815	221309	222319	+	sifA	1-1011/1011		0/0	100	97.92	vfdb	NP_460194	(sifA) type III secretion system effector SifA N-terminal SKIP-binding domain C-terminal guanine nucleotide exchange factor activity [TTSS(SPI-2 encode) (VF0321)] [Salmonella enterica subsp. enterica serovar Typhimurium str. LT2]
/home/mikra/workflow/bacteria/salmonela/consensus/H-SM16/contigs.fa	NODE_1_length_455258_cov_71.527815	298377	298703	-	csgC	1-327/327		0/0	100	99.39	vfdb	NP_460116	(csgC) curli assembly protein CsgC [Agf (VF0103)] [Salmonella enterica subsp. enterica serovar Typhimurium str. LT2]
/home/mikra/workflow/bacteria/salmonela/consensus/H-SM16/contigs.fa	NODE_1_length_455258_cov_71.527815	298765	299220	-	csgA	1-456/456		0/0	100	100	vfdb	NP_460115	(csgA) curlin major subunit CsgA [Agf (VF0103)] [Salmonella enterica subsp. enterica serovar Typhimurium str. LT2]
/home/mikra/workflow/bacteria/salmonela/consensus/H-SM16/contigs.fa	NODE_1_length_455258_cov_71.527815	299262	299717	-	csgB	1-456/456		0/0	100	100	vfdb	NP_460114	(csgB) minor curlin subunit precursor curli nucleator protein CsgB [Agf (VF0103)] [Salmonella enterica subsp. enterica serovar Typhimurium str. LT2]
/home/mikra/workflow/bacteria/salmonela/consensus/H-SM16/contigs.fa	NODE_1_length_455258_cov_71.527815	300472	301122	+	csgD	1-651/651		0/0	100	99.08	vfdb	NP_460113	(csgD) DNA-binding transcriptional regulator CsgD [curli fibers/thin aggregative fimbriae (AGF) (AI094)] [Salmonella enterica subsp. enterica serovar Typhimurium str. LT2]
/home/mikra/workflow/bacteria/salmonela/consensus/H-SM16/contigs.fa	NODE_1_length_455258_cov_71.527815	301127	301522	+	csgE	1-396/396		0/0	100	100	vfdb	NP_460112	(csgE) curli production assembly/transport protein CsgE [Agf (VF0103)] [Salmonella enterica subsp. enterica serovar Typhimurium str. LT2]
/home/mikra/workflow/bacteria/salmonela/consensus/H-SM16/contigs.fa	NODE_1_length_455258_cov_71.527815	301549	301965	+	csgF	1-417/417		0/0	100	99.76	vfdb	NP_460111	(csgF) curli production assembly/transport protein CsgF [Agf (VF0103)] [Salmonella enterica subsp. enterica serovar Typhimurium str. LT2]
/home/mikra/workflow/bacteria/salmonela/consensus/H-SM16/contigs.fa	NODE_1_length_455258_cov_71.527815	301992	302825	+	csgG	1-834/834		0/0	100	99.4	vfdb	NP_460110	(csgG) curli production assembly/transport protein CsgG [Agf (VF0103)] [Salmonella enterica subsp. enterica serovar Typhimurium str. LT2]
/home/mikra/workflow/bacteria/salmonela/consensus/H-SM16/contigs.fa	NODE_1_length_455258_cov_71.527815	351967	353652	+	sopB/sigD	1-1686/1686		0/0	100	99.05	vfdb	NP_460064	(sopB/sigD) type III secretion system effector SopB phosphoinositide phosphatase [TTSS(SPI-1 encode) (VF0116)] [Salmonella enterica subsp. enterica serovar Typhimurium str. LT2]
/home/mikra/workflow/bacteria/salmonela/consensus/H-SM16/contigs.fa	NODE_1_length_455258_cov_71.527815	354988	355863	+	pipB	1-876/876		0/0	100	99.09	vfdb	NP_460061	(pipB) type III secretion system effector PipB [SPI-2 encoded T3SS (SS021)] [Salmonella enterica subsp. enterica serovar Typhimurium str. LT2]
/home/mikra/workflow/bacteria/salmonela/consensus/H-SM16/contigs.fa	NODE_1_length_455258_cov_71.527815	427678	428637	-	sopD2	1-960/960		0/0	100	97.08	vfdb	NP_459947	(sopD2) type III secretion system effector SopD2 [SPI-2 encoded T3SS (SS021)] [Salmonella enterica subsp. enterica serovar Typhimurium str. LT2]
/home/mikra/workflow/bacteria/salmonela/consensus/H-SM16/contigs.fa	NODE_23_length_68388_cov_80.098766	57788	58321	+	fimI	1-534/534		0/0	100	98.69	vfdb	NP_459539	(fimI) fimbrial protein internal segment [Type 1 fimbriae (VF0102)] [Salmonella enterica subsp. enterica serovar Typhimurium str. LT2]
/home/mikra/workflow/bacteria/salmonela/consensus/H-SM16/contigs.fa	NODE_23_length_68388_cov_80.098766	58365	59057	+	fimC	1-693/693		0/0	100	98.56	vfdb	NP_459540	(fimC) chaperone protein FimC [Type 1 fimbriae (VF0102)] [Salmonella enterica subsp. enterica serovar Typhimurium str. LT2]
/home/mikra/workflow/bacteria/salmonela/consensus/H-SM16/contigs.fa	NODE_23_length_68388_cov_80.098766	59088	61700	+	fimD	1-2613/2613		0/0	100	98.7	vfdb	NP_459541	(fimD) usher protein FimD [Type 1 fimbriae (VF0102)] [Salmonella enterica subsp. enterica serovar Typhimurium str. LT2]
/home/mikra/workflow/bacteria/salmonela/consensus/H-SM16/contigs.fa	NODE_23_length_68388_cov_80.098766	61715	62722	+	fimH	1-1008/1008		0/0	100	98.31	vfdb	NP_459542	(fimH) type I fimbriae minor fimbrial subunit FimH adhesin [Type 1 fimbriae (VF0102)] [Salmonella enterica subsp. enterica serovar Typhimurium str. LT2]
/home/mikra/workflow/bacteria/salmonela/consensus/H-SM16/contigs.fa	NODE_23_length_68388_cov_80.098766	62732	63250	+	fimF	1-519/519		0/0	100	98.84	vfdb	NP_459543	(fimF) type I fimbriae adaptor protein FimF [Type 1 fimbriae (VF0102)] [Salmonella enterica subsp. enterica serovar Typhimurium str. LT2]
/home/mikra/workflow/bacteria/salmonela/consensus/H-SM16/contigs.fa	NODE_25_length_61780_cov_72.663670	36139	37092	+	sseL	1-954/954		0/0	100	95.18	vfdb	NP_461229	(sseL) type III secretion system effector SseL deubiquitinase [SPI-2 encoded T3SS (SS021)] [Salmonella enterica subsp. enterica serovar Typhimurium str. LT2]
/home/mikra/workflow/bacteria/salmonela/consensus/H-SM16/contigs.fa	NODE_26_length_54329_cov_83.863692	39554	40450	-	mig-14	1-897/897		0/0	100	97.88	vfdb	NP_461708	(mig-14) antimicrobial peptide resistance protein Mig-14 [Mig-14 (VF0395)] [Salmonella enterica subsp. enterica serovar Typhimurium str. LT2]
/home/mikra/workflow/bacteria/salmonela/consensus/H-SM16/contigs.fa	NODE_26_length_54329_cov_83.863692	42191	43243	+	pipB2	1-1053/1053		0/0	100	94.59	vfdb	NP_461706	(pipB2) type III secretion system effector PipB3 [SPI-2 encoded T3SS (SS021)] [Salmonella enterica subsp. enterica serovar Typhimurium str. LT2]
/home/mikra/workflow/bacteria/salmonela/consensus/H-SM16/contigs.fa	NODE_2_length_422943_cov_69.445733	19085	21433	-	sopA	1-2349/2349		0/0	100	98.72	vfdb	NP_461011	(sopA) type III secretion system effector SopA E3 ubiquitin ligase [TTSS(SPI-1 encode) (VF0116)] [Salmonella enterica subsp. enterica serovar Typhimurium str. LT2]
/home/mikra/workflow/bacteria/salmonela/consensus/H-SM16/contigs.fa	NODE_2_length_422943_cov_69.445733	207295	208017	+	sopE2	1-723/723		0/0	100	98.06	vfdb	NP_460811	(sopE2) type III secretion system effector SopE2 guanine nucleotide exchange factor [TTSS(SPI-1 encode) (VF0116)] [Salmonella enterica subsp. enterica serovar Typhimurium str. LT2]
/home/mikra/workflow/bacteria/salmonela/consensus/H-SM16/contigs.fa	NODE_2_length_422943_cov_69.445733	368825	370198	+	steC	1-1374/1374		0/0	100	96.36	vfdb	NP_460656	(steC) type III secretion system effector SteC [SPI-2 encoded T3SS (SS021)] [Salmonella enterica subsp. enterica serovar Typhimurium str. LT2]
/home/mikra/workflow/bacteria/salmonela/consensus/H-SM16/contigs.fa	NODE_5_length_271142_cov_86.742883	155400	156353	-	sopD	1-954/954		0/0	100	98.85	vfdb	NP_461866	(sopD) type III secretion system effector SopD [TTSS(SPI-1 encode) (VF0116)] [Salmonella enterica subsp. enterica serovar Typhimurium str. LT2]
/home/mikra/workflow/bacteria/salmonela/consensus/H-SM16/contigs.fa	NODE_5_length_271142_cov_86.742883	196799	197242	-	invH	1-444/444		0/0	100	97.97	vfdb	NP_461821	(invH) type III secretion system pilotin invG [TTSS(SPI-1 encode) (VF0116)] [Salmonella enterica subsp. enterica serovar Typhimurium str. LT2]
/home/mikra/workflow/bacteria/salmonela/consensus/H-SM16/contigs.fa	NODE_5_length_271142_cov_86.742883	197700	198350	+	invF	1-651/651		0/0	100	99.23	vfdb	NP_461820	(invF) type III secretion system regulatory protein InvF [TTSS(SPI-1 encode) (VF0116)] [Salmonella enterica subsp. enterica serovar Typhimurium str. LT2]
/home/mikra/workflow/bacteria/salmonela/consensus/H-SM16/contigs.fa	NODE_5_length_271142_cov_86.742883	198347	200035	+	invG	1-1689/1689		0/0	100	98.99	vfdb	NP_461819	(invG) type III secretion system secretin invG [TTSS(SPI-1 encode) (VF0116)] [Salmonella enterica subsp. enterica serovar Typhimurium str. LT2]
/home/mikra/workflow/bacteria/salmonela/consensus/H-SM16/contigs.fa	NODE_5_length_271142_cov_86.742883	200032	201150	+	invE	1-1119/1119		0/0	100	99.37	vfdb	NP_461818	(invE) type III secretion system gatekeeper invE [TTSS(SPI-1 encode) (VF0116)] [Salmonella enterica subsp. enterica serovar Typhimurium str. LT2]
/home/mikra/workflow/bacteria/salmonela/consensus/H-SM16/contigs.fa	NODE_5_length_271142_cov_86.742883	201175	203232	+	invA	1-2058/2058		0/0	100	98.88	vfdb	NP_461817	(invA) type III secretion system major export apparatus protein InvA [TTSS(SPI-1 encode) (VF0116)] [Salmonella enterica subsp. enterica serovar Typhimurium str. LT2]
/home/mikra/workflow/bacteria/salmonela/consensus/H-SM16/contigs.fa	NODE_5_length_271142_cov_86.742883	203256	203663	+	invB	1-408/408		0/0	100	98.78	vfdb	NP_461816	(invB) type III secretion system protein InvB [TTSS(SPI-1 encode) (VF0116)] [Salmonella enterica subsp. enterica serovar Typhimurium str. LT2]
/home/mikra/workflow/bacteria/salmonela/consensus/H-SM16/contigs.fa	NODE_5_length_271142_cov_86.742883	203660	204955	+	invC	1-1296/1296		0/0	100	99.31	vfdb	NP_461815	(invC) type III secretion system ATPase InvC [TTSS(SPI-1 encode) (VF0116)] [Salmonella enterica subsp. enterica serovar Typhimurium str. LT2]
/home/mikra/workflow/bacteria/salmonela/consensus/H-SM16/contigs.fa	NODE_5_length_271142_cov_86.742883	204933	205376	+	invI	1-444/444		0/0	100	99.32	vfdb	NP_461814	(invI) type III secretion system stalk protein InvI [TTSS(SPI-1 encode) (VF0116)] [Salmonella enterica subsp. enterica serovar Typhimurium str. LT2]
/home/mikra/workflow/bacteria/salmonela/consensus/H-SM16/contigs.fa	NODE_5_length_271142_cov_86.742883	205376	206386	+	invJ	1-1011/1011		0/0	100	99.6	vfdb	NP_461813	(invJ) type III secretion system needle length regulator InvJ [TTSS(SPI-1 encode) (VF0116)] [Salmonella enterica subsp. enterica serovar Typhimurium str. LT2]
/home/mikra/workflow/bacteria/salmonela/consensus/H-SM16/contigs.fa	NODE_5_length_271142_cov_86.742883	206386	207297	+	spaO	1-912/912		0/0	100	99.45	vfdb	NP_461812	(spaO) type III secretion system C ring protein SpaO [TTSS(SPI-1 encode) (VF0116)] [Salmonella enterica subsp. enterica serovar Typhimurium str. LT2]
/home/mikra/workflow/bacteria/salmonela/consensus/H-SM16/contigs.fa	NODE_5_length_271142_cov_86.742883	207287	207961	+	spaP	1-675/675		0/0	100	99.56	vfdb	NP_461811	(spaP) type III secretion system minor export apparatus protein SpaP [TTSS(SPI-1 encode) (VF0116)] [Salmonella enterica subsp. enterica serovar Typhimurium str. LT2]
/home/mikra/workflow/bacteria/salmonela/consensus/H-SM16/contigs.fa	NODE_5_length_271142_cov_86.742883	207987	208247	+	spaQ	1-261/261		0/0	100	99.23	vfdb	NP_461810	(spaQ) type III secretion system minor export apparatus protein SpaQ [TTSS(SPI-1 encode) (VF0116)] [Salmonella enterica subsp. enterica serovar Typhimurium str. LT2]
/home/mikra/workflow/bacteria/salmonela/consensus/H-SM16/contigs.fa	NODE_5_length_271142_cov_86.742883	208251	209042	+	spaR	1-792/792		0/0	100	99.24	vfdb	NP_461809	(spaR) type III secretion system minor export apparatus protein SpaR [TTSS(SPI-1 encode) (VF0116)] [Salmonella enterica subsp. enterica serovar Typhimurium str. LT2]
/home/mikra/workflow/bacteria/salmonela/consensus/H-SM16/contigs.fa	NODE_5_length_271142_cov_86.742883	209029	210099	+	spaS	1-1071/1071		0/0	100	98.97	vfdb	NP_461808	(spaS) type III secretion system export apparatus switch protein SpaS [TTSS(SPI-1 encode) (VF0116)] [Salmonella enterica subsp. enterica serovar Typhimurium str. LT2]
/home/mikra/workflow/bacteria/salmonela/consensus/H-SM16/contigs.fa	NODE_5_length_271142_cov_86.742883	210237	210734	+	sicA	1-498/498		0/0	100	99.4	vfdb	NP_461807	(sicA) chaparone for SipC and SipB [TTSS(SPI-1 encode) (VF0116)] [Salmonella enterica subsp. enterica serovar Typhimurium str. LT2]
/home/mikra/workflow/bacteria/salmonela/consensus/H-SM16/contigs.fa	NODE_5_length_271142_cov_86.742883	210737	212518	+	sipB/sspB	1-1782/1782		0/0	100	99.16	vfdb	NP_461806	(sipB/sspB) type III secretion system hydrophilic translocator pore protein SipB [TTSS(SPI-1 encode) (VF0116)] [Salmonella enterica subsp. enterica serovar Typhimurium str. LT2]
/home/mikra/workflow/bacteria/salmonela/consensus/H-SM16/contigs.fa	NODE_5_length_271142_cov_86.742883	212546	213775	+	sipC/sspC	1-1230/1230		0/0	100	99.92	vfdb	NP_461805	(sipC/sspC) type III secretion system hydrophilic translocator pore protein SipC [TTSS(SPI-1 encode) (VF0116)] [Salmonella enterica subsp. enterica serovar Typhimurium str. LT2]
/home/mikra/workflow/bacteria/salmonela/consensus/H-SM16/contigs.fa	NODE_5_length_271142_cov_86.742883	213846	214877	+	sipD	1-1032/1032		0/0	100	99.22	vfdb	NP_461804	(sipD) type III secretion system hydrophilic translocator needle tip protein SipD [TTSS(SPI-1 encode) (VF0116)] [Salmonella enterica subsp. enterica serovar Typhimurium str. LT2]
/home/mikra/workflow/bacteria/salmonela/consensus/H-SM16/contigs.fa	NODE_5_length_271142_cov_86.742883	214896	216953	+	sipA/sspA	1-2058/2058		0/0	100	99.32	vfdb	NP_461803	(sipA/sspA) type III secretion system effector SipA actin polymerizing activity [TTSS(SPI-1 encode) (VF0116)] [Salmonella enterica subsp. enterica serovar Typhimurium str. LT2]
/home/mikra/workflow/bacteria/salmonela/consensus/H-SM16/contigs.fa	NODE_5_length_271142_cov_86.742883	217551	217943	+	sicP	1-393/393		0/0	100	99.49	vfdb	NP_461800	(sicP) chaparone for SptP [TTSS(SPI-1 encode) (VF0116)] [Salmonella enterica subsp. enterica serovar Typhimurium str. LT2]
/home/mikra/workflow/bacteria/salmonela/consensus/H-SM16/contigs.fa	NODE_5_length_271142_cov_86.742883	217930	219561	+	sptP	1-1632/1632		0/0	100	99.27	vfdb	NP_461799	(sptP) type III secretion system effector SptP tyrosine phosphatase and GTPase-activating protein [TTSS(SPI-1 encode) (VF0116)] [Salmonella enterica subsp. enterica serovar Typhimurium str. LT2]
/home/mikra/workflow/bacteria/salmonela/consensus/H-SM16/contigs.fa	NODE_5_length_271142_cov_86.742883	224116	225294	+	prgH	1-1179/1179		0/0	100	99.24	vfdb	NP_461795	(prgH) type III secretion system outer MS ring protein PrgH [TTSS(SPI-1 encode) (VF0116)] [Salmonella enterica subsp. enterica serovar Typhimurium str. LT2]
/home/mikra/workflow/bacteria/salmonela/consensus/H-SM16/contigs.fa	NODE_5_length_271142_cov_86.742883	225319	225561	+	prgI	1-243/243		0/0	100	97.53	vfdb	NP_461794	(prgI) type III secretion system needle filament protein PrgI [TTSS(SPI-1 encode) (VF0116)] [Salmonella enterica subsp. enterica serovar Typhimurium str. LT2]
/home/mikra/workflow/bacteria/salmonela/consensus/H-SM16/contigs.fa	NODE_5_length_271142_cov_86.742883	225580	225885	+	prgJ	1-306/306		0/0	100	100	vfdb	NP_461793	(prgJ) type III secretion system inner rod protein PrgJ [TTSS(SPI-1 encode) (VF0116)] [Salmonella enterica subsp. enterica serovar Typhimurium str. LT2]
/home/mikra/workflow/bacteria/salmonela/consensus/H-SM16/contigs.fa	NODE_5_length_271142_cov_86.742883	225882	226640	+	prgK	1-759/759		0/0	100	99.61	vfdb	NP_461792	(prgK) type III secretion system inner MS ring protein PrgK [TTSS(SPI-1 encode) (VF0116)] [Salmonella enterica subsp. enterica serovar Typhimurium str. LT2]
/home/mikra/workflow/bacteria/salmonela/consensus/H-SM16/contigs.fa	NODE_5_length_271142_cov_86.742883	226612	227211	+	orgA	1-600/600		0/0	100	99.33	vfdb	NP_461791	(orgA) type III secretion system accessory cytosolic protein OrgA [SPI-1 encoded T3SS (SS010)] [Salmonella enterica subsp. enterica serovar Typhimurium str. LT2]
/home/mikra/workflow/bacteria/salmonela/consensus/H-SM16/contigs.fa	NODE_5_length_271142_cov_86.742883	227168	227848	+	orgB	1-681/681		0/0	100	99.71	vfdb	NP_461790	(orgB) type III secretion system stator OrgB [TTSS(SPI-1 encode) (VF0116)] [Salmonella enterica subsp. enterica serovar Typhimurium str. LT2]
/home/mikra/workflow/bacteria/salmonela/consensus/H-SM16/contigs.fa	NODE_5_length_271142_cov_86.742883	227845	228297	+	orgC	1-453/453		0/0	100	98.45	vfdb	NP_461789	(orgC) type III secretion system effector OrgC [SPI-1 encoded T3SS (SS010)] [Salmonella enterica subsp. enterica serovar Typhimurium str. LT2]
/home/mikra/workflow/bacteria/salmonela/consensus/H-SM16/contigs.fa	NODE_5_length_271142_cov_86.742883	230831	231739	+	avrA	1-909/909		0/0	100	99.89	vfdb	NP_461786	(avrA) type III secretion system effector AvrA acetyltransferease [TTSS(SPI-1 encode) (VF0116)] [Salmonella enterica subsp. enterica serovar Typhimurium str. LT2]
/home/mikra/workflow/bacteria/salmonela/consensus/H-SM16/contigs.fa	NODE_6_length_216465_cov_74.265274	117725	119917	-	sinH	1-2193/2193		0/0	100	95.67	vfdb	NP_461452	(sinH) intimin-like protein [SinH (VF0400)] [Salmonella enterica subsp. enterica serovar Typhimurium str. LT2]
/home/mikra/workflow/bacteria/salmonela/consensus/H-SM16/contigs.fa	NODE_7_length_213812_cov_69.274985	137543	138175	-	steA	1-633/633		0/0	100	95.26	vfdb	NP_460542	(steA) type III secretion system effector SteA [SPI-1 encoded T3SS (SS010)] [Salmonella enterica subsp. enterica serovar Typhimurium str. LT2]
/home/mikra/workflow/bacteria/salmonela/consensus/H-SM16/contigs.fa	NODE_7_length_213812_cov_69.274985	160232	161182	+	sifB	1-951/951		0/0	100	98.84	vfdb	NP_460561	(sifB) type III secretion system effector SifB [SPI-2 encoded T3SS (SS021)] [Salmonella enterica subsp. enterica serovar Typhimurium str. LT2]
/home/mikra/workflow/bacteria/salmonela/consensus/H-SM16/contigs.fa	NODE_7_length_213812_cov_69.274985	187682	188083	+	steB	1-402/402		0/0	100	98.01	vfdb	AAL20547	(steB) type III secretion system effector SteB [SPI-1 encoded T3SS (SS010)] [Salmonella enterica subsp. enterica serovar Typhimurium str. LT2]
/home/mikra/workflow/bacteria/salmonela/consensus/H-SM16/contigs.fa	NODE_7_length_213812_cov_69.274985	189343	190569	+	sseJ	1-1227/1227		0/0	100	97.72	vfdb	NP_460590	(sseJ) type III secretion system effector SseJ glycerophospholipid:cholesterol acyltransferase [TTSS(SPI-2 encode) (VF0321)] [Salmonella enterica subsp. enterica serovar Typhimurium str. LT2]
/home/mikra/workflow/bacteria/salmonela/consensus/H-SM17/contigs.fa	NODE_10_length_168602_cov_36.666811	126148	127101	-	sseL	1-954/954		0/0	100	95.18	vfdb	NP_461229	(sseL) type III secretion system effector SseL deubiquitinase [SPI-2 encoded T3SS (SS021)] [Salmonella enterica subsp. enterica serovar Typhimurium str. LT2]
/home/mikra/workflow/bacteria/salmonela/consensus/H-SM17/contigs.fa	NODE_11_length_150385_cov_37.546963	49334	50380	+	sseK2	1-1047/1047		0/0	100	98.19	vfdb	NP_461081	(sseK2) type III secretion system effector SseK2 [SPI-2 encoded T3SS (SS021)] [Salmonella enterica subsp. enterica serovar Typhimurium str. LT2]
/home/mikra/workflow/bacteria/salmonela/consensus/H-SM17/contigs.fa	NODE_12_length_145608_cov_41.516492	102096	103148	-	pipB2	1-1053/1053		0/0	100	94.59	vfdb	NP_461706	(pipB2) type III secretion system effector PipB3 [SPI-2 encoded T3SS (SS021)] [Salmonella enterica subsp. enterica serovar Typhimurium str. LT2]
/home/mikra/workflow/bacteria/salmonela/consensus/H-SM17/contigs.fa	NODE_12_length_145608_cov_41.516492	104889	105785	+	mig-14	1-897/897		0/0	100	97.88	vfdb	NP_461708	(mig-14) antimicrobial peptide resistance protein Mig-14 [Mig-14 (VF0395)] [Salmonella enterica subsp. enterica serovar Typhimurium str. LT2]
/home/mikra/workflow/bacteria/salmonela/consensus/H-SM17/contigs.fa	NODE_15_length_129270_cov_43.481709	71291	74158	+	misL	1-2868/2868		0/0	100	98.88	vfdb	NP_462656	(misL) putative autotransporter [MisL (VF0397)] [Salmonella enterica subsp. enterica serovar Typhimurium str. LT2]
/home/mikra/workflow/bacteria/salmonela/consensus/H-SM17/contigs.fa	NODE_15_length_129270_cov_43.481709	78073	80799	-	mgtB	1-2727/2727		0/0	100	99.12	vfdb	NP_462662	(mgtB) Mg2+ transport protein [MgtBC (VF0106)] [Salmonella enterica subsp. enterica serovar Typhimurium str. LT2]
/home/mikra/workflow/bacteria/salmonela/consensus/H-SM17/contigs.fa	NODE_15_length_129270_cov_43.481709	81018	81713	-	mgtC	1-696/696		0/0	100	98.99	vfdb	NP_462663	(mgtC) Mg2+ transport protein [MgtBC (VF0106)] [Salmonella enterica subsp. enterica serovar Typhimurium str. LT2]
/home/mikra/workflow/bacteria/salmonela/consensus/H-SM17/contigs.fa	NODE_16_length_115497_cov_36.999238	61379	62752	+	steC	1-1374/1374		0/0	100	96.36	vfdb	NP_460656	(steC) type III secretion system effector SteC [SPI-2 encoded T3SS (SS021)] [Salmonella enterica subsp. enterica serovar Typhimurium str. LT2]
/home/mikra/workflow/bacteria/salmonela/consensus/H-SM17/contigs.fa	NODE_1_length_813230_cov_36.587675	23504	24730	-	sseJ	1-1227/1227		0/0	100	97.72	vfdb	NP_460590	(sseJ) type III secretion system effector SseJ glycerophospholipid:cholesterol acyltransferase [TTSS(SPI-2 encode) (VF0321)] [Salmonella enterica subsp. enterica serovar Typhimurium str. LT2]
/home/mikra/workflow/bacteria/salmonela/consensus/H-SM17/contigs.fa	NODE_1_length_813230_cov_36.587675	25990	26391	-	steB	1-402/402		0/0	100	98.01	vfdb	AAL20547	(steB) type III secretion system effector SteB [SPI-1 encoded T3SS (SS010)] [Salmonella enterica subsp. enterica serovar Typhimurium str. LT2]
/home/mikra/workflow/bacteria/salmonela/consensus/H-SM17/contigs.fa	NODE_1_length_813230_cov_36.587675	52891	53841	-	sifB	1-951/951		0/0	100	98.84	vfdb	NP_460561	(sifB) type III secretion system effector SifB [SPI-2 encoded T3SS (SS021)] [Salmonella enterica subsp. enterica serovar Typhimurium str. LT2]
/home/mikra/workflow/bacteria/salmonela/consensus/H-SM17/contigs.fa	NODE_1_length_813230_cov_36.587675	75898	76530	+	steA	1-633/633		0/0	100	95.26	vfdb	NP_460542	(steA) type III secretion system effector SteA [SPI-1 encoded T3SS (SS010)] [Salmonella enterica subsp. enterica serovar Typhimurium str. LT2]
/home/mikra/workflow/bacteria/salmonela/consensus/H-SM17/contigs.fa	NODE_1_length_813230_cov_36.587675	244336	245394	-	ssaU	1-1059/1059		0/0	100	98.68	vfdb	NP_460387	(ssaU) type III secretion system export apparatus switch protein SsaU [TTSS(SPI-2 encode) (VF0321)] [Salmonella enterica subsp. enterica serovar Typhimurium str. LT2]
/home/mikra/workflow/bacteria/salmonela/consensus/H-SM17/contigs.fa	NODE_1_length_813230_cov_36.587675	245391	246170	-	ssaT	1-780/780		0/0	100	97.44	vfdb	NP_460386	(ssaT) type III secretion system minor export apparatus protein SsaT [TTSS(SPI-2 encode) (VF0321)] [Salmonella enterica subsp. enterica serovar Typhimurium str. LT2]
/home/mikra/workflow/bacteria/salmonela/consensus/H-SM17/contigs.fa	NODE_1_length_813230_cov_36.587675	246171	246437	-	ssaS	1-267/267		0/0	100	100	vfdb	NP_460385	(ssaS) type III secretion system minor export apparatus protein SsaS [TTSS(SPI-2 encode) (VF0321)] [Salmonella enterica subsp. enterica serovar Typhimurium str. LT2]
/home/mikra/workflow/bacteria/salmonela/consensus/H-SM17/contigs.fa	NODE_1_length_813230_cov_36.587675	246434	247081	-	ssaR	1-648/648		0/0	100	99.69	vfdb	NP_460384	(ssaR) type III secretion system minor export apparatus protein SsaR [TTSS(SPI-2 encode) (VF0321)] [Salmonella enterica subsp. enterica serovar Typhimurium str. LT2]
/home/mikra/workflow/bacteria/salmonela/consensus/H-SM17/contigs.fa	NODE_1_length_813230_cov_36.587675	247149	248117	-	ssaQ	1-969/969		0/0	100	98.66	vfdb	NP_460383	(ssaQ) type III secretion system C ring protein SsaQ [TTSS(SPI-2 encode) (VF0321)] [Salmonella enterica subsp. enterica serovar Typhimurium str. LT2]
/home/mikra/workflow/bacteria/salmonela/consensus/H-SM17/contigs.fa	NODE_1_length_813230_cov_36.587675	248098	248472	-	ssaP	1-375/375		0/0	100	99.47	vfdb	NP_460382	(ssaP) type III secretion system needle length regulator SsaP [TTSS(SPI-2 encode) (VF0321)] [Salmonella enterica subsp. enterica serovar Typhimurium str. LT2]
/home/mikra/workflow/bacteria/salmonela/consensus/H-SM17/contigs.fa	NODE_1_length_813230_cov_36.587675	248453	248830	-	ssaO	1-378/378		0/0	100	97.09	vfdb	NP_460381	(ssaO) type III secretion system stalk protein SsaO [TTSS(SPI-2 encode) (VF0321)] [Salmonella enterica subsp. enterica serovar Typhimurium str. LT2]
/home/mikra/workflow/bacteria/salmonela/consensus/H-SM17/contigs.fa	NODE_1_length_813230_cov_36.587675	248833	250134	-	ssaN	1-1302/1302		0/0	100	99	vfdb	NP_460380	(ssaN) type III secretion system ATPase SsaN [TTSS(SPI-2 encode) (VF0321)] [Salmonella enterica subsp. enterica serovar Typhimurium str. LT2]
/home/mikra/workflow/bacteria/salmonela/consensus/H-SM17/contigs.fa	NODE_1_length_813230_cov_36.587675	250124	252169	-	ssaV	1-2046/2046		0/0	100	98.92	vfdb	NP_460379	(ssaV) type III secretion system major export apparatus protein ssaV [TTSS(SPI-2 encode) (VF0321)] [Salmonella enterica subsp. enterica serovar Typhimurium str. LT2]
/home/mikra/workflow/bacteria/salmonela/consensus/H-SM17/contigs.fa	NODE_1_length_813230_cov_36.587675	252154	252522	-	ssaM	1-369/369		0/0	100	97.56	vfdb	NP_460378	(ssaM) type III secretion system protein SsaM [TTSS(SPI-2 encode) (VF0321)] [Salmonella enterica subsp. enterica serovar Typhimurium str. LT2]
/home/mikra/workflow/bacteria/salmonela/consensus/H-SM17/contigs.fa	NODE_1_length_813230_cov_36.587675	252580	253596	-	ssaL	1-1017/1017		0/0	100	99.11	vfdb	NP_460377	(ssaL) type III secretion system gatekeeper SsaL [TTSS(SPI-2 encode) (VF0321)] [Salmonella enterica subsp. enterica serovar Typhimurium str. LT2]
/home/mikra/workflow/bacteria/salmonela/consensus/H-SM17/contigs.fa	NODE_1_length_813230_cov_36.587675	253562	254236	-	ssaK	1-675/675		0/0	100	99.11	vfdb	NP_460376	(ssaK) type III secretion system stator SsaK [TTSS(SPI-2 encode) (VF0321)] [Salmonella enterica subsp. enterica serovar Typhimurium str. LT2]
/home/mikra/workflow/bacteria/salmonela/consensus/H-SM17/contigs.fa	NODE_1_length_813230_cov_36.587675	254799	255548	-	ssaJ	1-750/750		0/0	100	98.8	vfdb	NP_460374	(ssaJ) type III secretion system inner MS ring protein SsaJ [TTSS(SPI-2 encode) (VF0321)] [Salmonella enterica subsp. enterica serovar Typhimurium str. LT2]
/home/mikra/workflow/bacteria/salmonela/consensus/H-SM17/contigs.fa	NODE_1_length_813230_cov_36.587675	255545	255793	-	ssaI	1-249/249		0/0	100	100	vfdb	NP_460373	(ssaI) type III secretion system inner rod protein SsaI [TTSS(SPI-2 encode) (VF0321)] [Salmonella enterica subsp. enterica serovar Typhimurium str. LT2]
/home/mikra/workflow/bacteria/salmonela/consensus/H-SM17/contigs.fa	NODE_1_length_813230_cov_36.587675	255805	256032	-	ssaH	1-228/228		0/0	100	99.56	vfdb	NP_460372	(ssaH) type III secretion system protein SsaH [TTSS(SPI-2 encode) (VF0321)] [Salmonella enterica subsp. enterica serovar Typhimurium str. LT2]
/home/mikra/workflow/bacteria/salmonela/consensus/H-SM17/contigs.fa	NODE_1_length_813230_cov_36.587675	256073	256288	-	ssaG	1-216/216		0/0	100	100	vfdb	NP_460371	(ssaG) type III secretion system needle filament protein SsaG [TTSS(SPI-2 encode) (VF0321)] [Salmonella enterica subsp. enterica serovar Typhimurium str. LT2]
/home/mikra/workflow/bacteria/salmonela/consensus/H-SM17/contigs.fa	NODE_1_length_813230_cov_36.587675	256382	257071	-	sseG	1-690/690		0/0	100	97.83	vfdb	NP_460370	(sseG) type III secretion system effector SseG [TTSS(SPI-2 encode) (VF0321)] [Salmonella enterica subsp. enterica serovar Typhimurium str. LT2]
/home/mikra/workflow/bacteria/salmonela/consensus/H-SM17/contigs.fa	NODE_1_length_813230_cov_36.587675	257068	257850	-	sseF	1-783/783		0/0	100	98.34	vfdb	NP_460369	(sseF) type III secretion system effector SseF [TTSS(SPI-2 encode) (VF0321)] [Salmonella enterica subsp. enterica serovar Typhimurium str. LT2]
/home/mikra/workflow/bacteria/salmonela/consensus/H-SM17/contigs.fa	NODE_1_length_813230_cov_36.587675	257866	258300	-	sscB	1-435/435		0/0	100	99.54	vfdb	NP_460368	(sscB) chaperone for sseF [SPI-2 encoded T3SS (SS021)] [Salmonella enterica subsp. enterica serovar Typhimurium str. LT2]
/home/mikra/workflow/bacteria/salmonela/consensus/H-SM17/contigs.fa	NODE_1_length_813230_cov_36.587675	258352	258768	-	sseE	1-417/417		0/0	100	99.52	vfdb	NP_460367	(sseE) type III secretion system effector SseE [TTSS(SPI-2 encode) (VF0321)] [Salmonella enterica subsp. enterica serovar Typhimurium str. LT2]
/home/mikra/workflow/bacteria/salmonela/consensus/H-SM17/contigs.fa	NODE_1_length_813230_cov_36.587675	258771	259358	-	sseD	1-588/588		0/0	100	97.28	vfdb	NP_460366	(sseD) type III secretion system hydrophilic translocator pore protein SseD [TTSS(SPI-2 encode) (VF0321)] [Salmonella enterica subsp. enterica serovar Typhimurium str. LT2]
/home/mikra/workflow/bacteria/salmonela/consensus/H-SM17/contigs.fa	NODE_1_length_813230_cov_36.587675	259374	260828	-	sseC	1-1455/1455		0/0	100	95.67	vfdb	NP_460365	(sseC) type III secretion system hydrophilic translocator pore protein SseC [TTSS(SPI-2 encode) (VF0321)] [Salmonella enterica subsp. enterica serovar Typhimurium str. LT2]
/home/mikra/workflow/bacteria/salmonela/consensus/H-SM17/contigs.fa	NODE_1_length_813230_cov_36.587675	260831	261304	-	sscA	1-474/474		0/0	100	96.83	vfdb	NP_460364	(sscA) chaperone for sseC [SPI-2 encoded T3SS (SS021)] [Salmonella enterica subsp. enterica serovar Typhimurium str. LT2]
/home/mikra/workflow/bacteria/salmonela/consensus/H-SM17/contigs.fa	NODE_1_length_813230_cov_36.587675	261301	261891	-	sseB	1-591/591		0/0	100	97.12	vfdb	NP_460363	(sseB) type III secretion system effector SseB [TTSS(SPI-2 encode) (VF0321)] [Salmonella enterica subsp. enterica serovar Typhimurium str. LT2]
/home/mikra/workflow/bacteria/salmonela/consensus/H-SM17/contigs.fa	NODE_1_length_813230_cov_36.587675	261898	262224	-	sseA	1-327/327		0/0	100	98.78	vfdb	NP_460362	(sseA) chaperone for sseB and sseD [TTSS(SPI-2 encode) (VF0321)] [Salmonella enterica subsp. enterica serovar Typhimurium str. LT2]
/home/mikra/workflow/bacteria/salmonela/consensus/H-SM17/contigs.fa	NODE_1_length_813230_cov_36.587675	262487	262729	-	ssaE	1-243/243		0/0	100	99.59	vfdb	NP_460361	(ssaE) chaperone for sseB [TTSS(SPI-2 encode) (VF0321)] [Salmonella enterica subsp. enterica serovar Typhimurium str. LT2]
/home/mikra/workflow/bacteria/salmonela/consensus/H-SM17/contigs.fa	NODE_1_length_813230_cov_36.587675	262737	263948	-	ssaD	1-1212/1212		0/0	100	99.09	vfdb	NP_460360	(ssaD) type III secretion system outer MS ring protein SsaD [TTSS(SPI-2 encode) (VF0321)] [Salmonella enterica subsp. enterica serovar Typhimurium str. LT2]
/home/mikra/workflow/bacteria/salmonela/consensus/H-SM17/contigs.fa	NODE_1_length_813230_cov_36.587675	263929	265422	-	ssaC	1-1494/1494		0/0	100	99	vfdb	NP_460359	(ssaC) type III secretion system secretin SsaC [TTSS(SPI-2 encode) (VF0321)] [Salmonella enterica subsp. enterica serovar Typhimurium str. LT2]
/home/mikra/workflow/bacteria/salmonela/consensus/H-SM17/contigs.fa	NODE_1_length_813230_cov_36.587675	265424	265825	-	spiC/ssaB	1-402/402		0/0	100	100	vfdb	NP_460358	(spiC/ssaB) type III secretion system protein SsaB [TTSS(SPI-2 encode) (VF0321)] [Salmonella enterica subsp. enterica serovar Typhimurium str. LT2]
/home/mikra/workflow/bacteria/salmonela/consensus/H-SM17/contigs.fa	NODE_1_length_813230_cov_36.587675	414559	415368	+	cdtB	1-810/810		0/0	100	99.75	vfdb	NP_456275	(cdtB) cytolethal distending toxin B [CdtB (VF0407)] [Salmonella enterica subsp. enterica serovar Typhi str. CT18]
/home/mikra/workflow/bacteria/salmonela/consensus/H-SM17/contigs.fa	NODE_1_length_813230_cov_36.587675	435282	436292	+	sifA	1-1011/1011		0/0	100	97.92	vfdb	NP_460194	(sifA) type III secretion system effector SifA N-terminal SKIP-binding domain C-terminal guanine nucleotide exchange factor activity [TTSS(SPI-2 encode) (VF0321)] [Salmonella enterica subsp. enterica serovar Typhimurium str. LT2]
/home/mikra/workflow/bacteria/salmonela/consensus/H-SM17/contigs.fa	NODE_1_length_813230_cov_36.587675	512350	512676	-	csgC	1-327/327		0/0	100	99.39	vfdb	NP_460116	(csgC) curli assembly protein CsgC [Agf (VF0103)] [Salmonella enterica subsp. enterica serovar Typhimurium str. LT2]
/home/mikra/workflow/bacteria/salmonela/consensus/H-SM17/contigs.fa	NODE_1_length_813230_cov_36.587675	512738	513193	-	csgA	1-456/456		0/0	100	100	vfdb	NP_460115	(csgA) curlin major subunit CsgA [Agf (VF0103)] [Salmonella enterica subsp. enterica serovar Typhimurium str. LT2]
/home/mikra/workflow/bacteria/salmonela/consensus/H-SM17/contigs.fa	NODE_1_length_813230_cov_36.587675	513235	513690	-	csgB	1-456/456		0/0	100	100	vfdb	NP_460114	(csgB) minor curlin subunit precursor curli nucleator protein CsgB [Agf (VF0103)] [Salmonella enterica subsp. enterica serovar Typhimurium str. LT2]
/home/mikra/workflow/bacteria/salmonela/consensus/H-SM17/contigs.fa	NODE_1_length_813230_cov_36.587675	514445	515095	+	csgD	1-651/651		0/0	100	99.08	vfdb	NP_460113	(csgD) DNA-binding transcriptional regulator CsgD [curli fibers/thin aggregative fimbriae (AGF) (AI094)] [Salmonella enterica subsp. enterica serovar Typhimurium str. LT2]
/home/mikra/workflow/bacteria/salmonela/consensus/H-SM17/contigs.fa	NODE_1_length_813230_cov_36.587675	515100	515495	+	csgE	1-396/396		0/0	100	100	vfdb	NP_460112	(csgE) curli production assembly/transport protein CsgE [Agf (VF0103)] [Salmonella enterica subsp. enterica serovar Typhimurium str. LT2]
/home/mikra/workflow/bacteria/salmonela/consensus/H-SM17/contigs.fa	NODE_1_length_813230_cov_36.587675	515522	515938	+	csgF	1-417/417		0/0	100	99.76	vfdb	NP_460111	(csgF) curli production assembly/transport protein CsgF [Agf (VF0103)] [Salmonella enterica subsp. enterica serovar Typhimurium str. LT2]
/home/mikra/workflow/bacteria/salmonela/consensus/H-SM17/contigs.fa	NODE_1_length_813230_cov_36.587675	515965	516798	+	csgG	1-834/834		0/0	100	99.4	vfdb	NP_460110	(csgG) curli production assembly/transport protein CsgG [Agf (VF0103)] [Salmonella enterica subsp. enterica serovar Typhimurium str. LT2]
/home/mikra/workflow/bacteria/salmonela/consensus/H-SM17/contigs.fa	NODE_1_length_813230_cov_36.587675	565940	567625	+	sopB/sigD	1-1686/1686		0/0	100	99.05	vfdb	NP_460064	(sopB/sigD) type III secretion system effector SopB phosphoinositide phosphatase [TTSS(SPI-1 encode) (VF0116)] [Salmonella enterica subsp. enterica serovar Typhimurium str. LT2]
/home/mikra/workflow/bacteria/salmonela/consensus/H-SM17/contigs.fa	NODE_1_length_813230_cov_36.587675	568961	569836	+	pipB	1-876/876		0/0	100	99.09	vfdb	NP_460061	(pipB) type III secretion system effector PipB [SPI-2 encoded T3SS (SS021)] [Salmonella enterica subsp. enterica serovar Typhimurium str. LT2]
/home/mikra/workflow/bacteria/salmonela/consensus/H-SM17/contigs.fa	NODE_1_length_813230_cov_36.587675	641651	642610	-	sopD2	1-960/960		0/0	100	97.08	vfdb	NP_459947	(sopD2) type III secretion system effector SopD2 [SPI-2 encoded T3SS (SS021)] [Salmonella enterica subsp. enterica serovar Typhimurium str. LT2]
/home/mikra/workflow/bacteria/salmonela/consensus/H-SM17/contigs.fa	NODE_1_length_813230_cov_36.587675	775768	778065	-	slrP	1-2298/2298		0/0	100	99.78	vfdb	NP_459778	(slrP) type III secretion system effector SlrP E3 ubiquitin ligase [TTSS(SPI-1 encode) (VF0116)] [Salmonella enterica subsp. enterica serovar Typhimurium str. LT2]
/home/mikra/workflow/bacteria/salmonela/consensus/H-SM17/contigs.fa	NODE_28_length_13636_cov_40.496797	5139	5657	-	fimF	1-519/519		0/0	100	98.84	vfdb	NP_459543	(fimF) type I fimbriae adaptor protein FimF [Type 1 fimbriae (VF0102)] [Salmonella enterica subsp. enterica serovar Typhimurium str. LT2]
/home/mikra/workflow/bacteria/salmonela/consensus/H-SM17/contigs.fa	NODE_28_length_13636_cov_40.496797	5667	6674	-	fimH	1-1008/1008		0/0	100	98.31	vfdb	NP_459542	(fimH) type I fimbriae minor fimbrial subunit FimH adhesin [Type 1 fimbriae (VF0102)] [Salmonella enterica subsp. enterica serovar Typhimurium str. LT2]
/home/mikra/workflow/bacteria/salmonela/consensus/H-SM17/contigs.fa	NODE_28_length_13636_cov_40.496797	6689	9301	-	fimD	1-2613/2613		0/0	100	98.7	vfdb	NP_459541	(fimD) usher protein FimD [Type 1 fimbriae (VF0102)] [Salmonella enterica subsp. enterica serovar Typhimurium str. LT2]
/home/mikra/workflow/bacteria/salmonela/consensus/H-SM17/contigs.fa	NODE_28_length_13636_cov_40.496797	9332	10024	-	fimC	1-693/693		0/0	100	98.56	vfdb	NP_459540	(fimC) chaperone protein FimC [Type 1 fimbriae (VF0102)] [Salmonella enterica subsp. enterica serovar Typhimurium str. LT2]
/home/mikra/workflow/bacteria/salmonela/consensus/H-SM17/contigs.fa	NODE_28_length_13636_cov_40.496797	10068	10601	-	fimI	1-534/534		0/0	100	98.69	vfdb	NP_459539	(fimI) fimbrial protein internal segment [Type 1 fimbriae (VF0102)] [Salmonella enterica subsp. enterica serovar Typhimurium str. LT2]
/home/mikra/workflow/bacteria/salmonela/consensus/H-SM17/contigs.fa	NODE_3_length_307587_cov_36.023936	19085	21433	-	sopA	1-2349/2349		0/0	100	98.72	vfdb	NP_461011	(sopA) type III secretion system effector SopA E3 ubiquitin ligase [TTSS(SPI-1 encode) (VF0116)] [Salmonella enterica subsp. enterica serovar Typhimurium str. LT2]
/home/mikra/workflow/bacteria/salmonela/consensus/H-SM17/contigs.fa	NODE_3_length_307587_cov_36.023936	207295	208017	+	sopE2	1-723/723		0/0	100	98.06	vfdb	NP_460811	(sopE2) type III secretion system effector SopE2 guanine nucleotide exchange factor [TTSS(SPI-1 encode) (VF0116)] [Salmonella enterica subsp. enterica serovar Typhimurium str. LT2]
/home/mikra/workflow/bacteria/salmonela/consensus/H-SM17/contigs.fa	NODE_5_length_270882_cov_41.805160	39404	40312	-	avrA	1-909/909		0/0	100	99.89	vfdb	NP_461786	(avrA) type III secretion system effector AvrA acetyltransferease [TTSS(SPI-1 encode) (VF0116)] [Salmonella enterica subsp. enterica serovar Typhimurium str. LT2]
/home/mikra/workflow/bacteria/salmonela/consensus/H-SM17/contigs.fa	NODE_5_length_270882_cov_41.805160	42846	43298	-	orgC	1-453/453		0/0	100	98.45	vfdb	NP_461789	(orgC) type III secretion system effector OrgC [SPI-1 encoded T3SS (SS010)] [Salmonella enterica subsp. enterica serovar Typhimurium str. LT2]
/home/mikra/workflow/bacteria/salmonela/consensus/H-SM17/contigs.fa	NODE_5_length_270882_cov_41.805160	43295	43975	-	orgB	1-681/681		0/0	100	99.71	vfdb	NP_461790	(orgB) type III secretion system stator OrgB [TTSS(SPI-1 encode) (VF0116)] [Salmonella enterica subsp. enterica serovar Typhimurium str. LT2]
/home/mikra/workflow/bacteria/salmonela/consensus/H-SM17/contigs.fa	NODE_5_length_270882_cov_41.805160	43932	44531	-	orgA	1-600/600		0/0	100	99.33	vfdb	NP_461791	(orgA) type III secretion system accessory cytosolic protein OrgA [SPI-1 encoded T3SS (SS010)] [Salmonella enterica subsp. enterica serovar Typhimurium str. LT2]
/home/mikra/workflow/bacteria/salmonela/consensus/H-SM17/contigs.fa	NODE_5_length_270882_cov_41.805160	44503	45261	-	prgK	1-759/759		0/0	100	99.61	vfdb	NP_461792	(prgK) type III secretion system inner MS ring protein PrgK [TTSS(SPI-1 encode) (VF0116)] [Salmonella enterica subsp. enterica serovar Typhimurium str. LT2]
/home/mikra/workflow/bacteria/salmonela/consensus/H-SM17/contigs.fa	NODE_5_length_270882_cov_41.805160	45258	45563	-	prgJ	1-306/306		0/0	100	100	vfdb	NP_461793	(prgJ) type III secretion system inner rod protein PrgJ [TTSS(SPI-1 encode) (VF0116)] [Salmonella enterica subsp. enterica serovar Typhimurium str. LT2]
/home/mikra/workflow/bacteria/salmonela/consensus/H-SM17/contigs.fa	NODE_5_length_270882_cov_41.805160	45582	45824	-	prgI	1-243/243		0/0	100	97.53	vfdb	NP_461794	(prgI) type III secretion system needle filament protein PrgI [TTSS(SPI-1 encode) (VF0116)] [Salmonella enterica subsp. enterica serovar Typhimurium str. LT2]
/home/mikra/workflow/bacteria/salmonela/consensus/H-SM17/contigs.fa	NODE_5_length_270882_cov_41.805160	45849	47027	-	prgH	1-1179/1179		0/0	100	99.24	vfdb	NP_461795	(prgH) type III secretion system outer MS ring protein PrgH [TTSS(SPI-1 encode) (VF0116)] [Salmonella enterica subsp. enterica serovar Typhimurium str. LT2]
/home/mikra/workflow/bacteria/salmonela/consensus/H-SM17/contigs.fa	NODE_5_length_270882_cov_41.805160	51582	53213	-	sptP	1-1632/1632		0/0	100	99.27	vfdb	NP_461799	(sptP) type III secretion system effector SptP tyrosine phosphatase and GTPase-activating protein [TTSS(SPI-1 encode) (VF0116)] [Salmonella enterica subsp. enterica serovar Typhimurium str. LT2]
/home/mikra/workflow/bacteria/salmonela/consensus/H-SM17/contigs.fa	NODE_5_length_270882_cov_41.805160	53200	53592	-	sicP	1-393/393		0/0	100	99.49	vfdb	NP_461800	(sicP) chaparone for SptP [TTSS(SPI-1 encode) (VF0116)] [Salmonella enterica subsp. enterica serovar Typhimurium str. LT2]
/home/mikra/workflow/bacteria/salmonela/consensus/H-SM17/contigs.fa	NODE_5_length_270882_cov_41.805160	54190	56247	-	sipA/sspA	1-2058/2058		0/0	100	99.32	vfdb	NP_461803	(sipA/sspA) type III secretion system effector SipA actin polymerizing activity [TTSS(SPI-1 encode) (VF0116)] [Salmonella enterica subsp. enterica serovar Typhimurium str. LT2]
/home/mikra/workflow/bacteria/salmonela/consensus/H-SM17/contigs.fa	NODE_5_length_270882_cov_41.805160	56266	57297	-	sipD	1-1032/1032		0/0	100	99.22	vfdb	NP_461804	(sipD) type III secretion system hydrophilic translocator needle tip protein SipD [TTSS(SPI-1 encode) (VF0116)] [Salmonella enterica subsp. enterica serovar Typhimurium str. LT2]
/home/mikra/workflow/bacteria/salmonela/consensus/H-SM17/contigs.fa	NODE_5_length_270882_cov_41.805160	57368	58597	-	sipC/sspC	1-1230/1230		0/0	100	99.92	vfdb	NP_461805	(sipC/sspC) type III secretion system hydrophilic translocator pore protein SipC [TTSS(SPI-1 encode) (VF0116)] [Salmonella enterica subsp. enterica serovar Typhimurium str. LT2]
/home/mikra/workflow/bacteria/salmonela/consensus/H-SM17/contigs.fa	NODE_5_length_270882_cov_41.805160	58625	60406	-	sipB/sspB	1-1782/1782		0/0	100	99.16	vfdb	NP_461806	(sipB/sspB) type III secretion system hydrophilic translocator pore protein SipB [TTSS(SPI-1 encode) (VF0116)] [Salmonella enterica subsp. enterica serovar Typhimurium str. LT2]
/home/mikra/workflow/bacteria/salmonela/consensus/H-SM17/contigs.fa	NODE_5_length_270882_cov_41.805160	60409	60906	-	sicA	1-498/498		0/0	100	99.4	vfdb	NP_461807	(sicA) chaparone for SipC and SipB [TTSS(SPI-1 encode) (VF0116)] [Salmonella enterica subsp. enterica serovar Typhimurium str. LT2]
/home/mikra/workflow/bacteria/salmonela/consensus/H-SM17/contigs.fa	NODE_5_length_270882_cov_41.805160	61044	62114	-	spaS	1-1071/1071		0/0	100	98.97	vfdb	NP_461808	(spaS) type III secretion system export apparatus switch protein SpaS [TTSS(SPI-1 encode) (VF0116)] [Salmonella enterica subsp. enterica serovar Typhimurium str. LT2]
/home/mikra/workflow/bacteria/salmonela/consensus/H-SM17/contigs.fa	NODE_5_length_270882_cov_41.805160	62101	62892	-	spaR	1-792/792		0/0	100	99.24	vfdb	NP_461809	(spaR) type III secretion system minor export apparatus protein SpaR [TTSS(SPI-1 encode) (VF0116)] [Salmonella enterica subsp. enterica serovar Typhimurium str. LT2]
/home/mikra/workflow/bacteria/salmonela/consensus/H-SM17/contigs.fa	NODE_5_length_270882_cov_41.805160	62896	63156	-	spaQ	1-261/261		0/0	100	99.23	vfdb	NP_461810	(spaQ) type III secretion system minor export apparatus protein SpaQ [TTSS(SPI-1 encode) (VF0116)] [Salmonella enterica subsp. enterica serovar Typhimurium str. LT2]
/home/mikra/workflow/bacteria/salmonela/consensus/H-SM17/contigs.fa	NODE_5_length_270882_cov_41.805160	63182	63856	-	spaP	1-675/675		0/0	100	99.56	vfdb	NP_461811	(spaP) type III secretion system minor export apparatus protein SpaP [TTSS(SPI-1 encode) (VF0116)] [Salmonella enterica subsp. enterica serovar Typhimurium str. LT2]
/home/mikra/workflow/bacteria/salmonela/consensus/H-SM17/contigs.fa	NODE_5_length_270882_cov_41.805160	63846	64757	-	spaO	1-912/912		0/0	100	99.45	vfdb	NP_461812	(spaO) type III secretion system C ring protein SpaO [TTSS(SPI-1 encode) (VF0116)] [Salmonella enterica subsp. enterica serovar Typhimurium str. LT2]
/home/mikra/workflow/bacteria/salmonela/consensus/H-SM17/contigs.fa	NODE_5_length_270882_cov_41.805160	64757	65767	-	invJ	1-1011/1011		0/0	100	99.6	vfdb	NP_461813	(invJ) type III secretion system needle length regulator InvJ [TTSS(SPI-1 encode) (VF0116)] [Salmonella enterica subsp. enterica serovar Typhimurium str. LT2]
/home/mikra/workflow/bacteria/salmonela/consensus/H-SM17/contigs.fa	NODE_5_length_270882_cov_41.805160	65767	66210	-	invI	1-444/444		0/0	100	99.32	vfdb	NP_461814	(invI) type III secretion system stalk protein InvI [TTSS(SPI-1 encode) (VF0116)] [Salmonella enterica subsp. enterica serovar Typhimurium str. LT2]
/home/mikra/workflow/bacteria/salmonela/consensus/H-SM17/contigs.fa	NODE_5_length_270882_cov_41.805160	66188	67483	-	invC	1-1296/1296		0/0	100	99.31	vfdb	NP_461815	(invC) type III secretion system ATPase InvC [TTSS(SPI-1 encode) (VF0116)] [Salmonella enterica subsp. enterica serovar Typhimurium str. LT2]
/home/mikra/workflow/bacteria/salmonela/consensus/H-SM17/contigs.fa	NODE_5_length_270882_cov_41.805160	67480	67887	-	invB	1-408/408		0/0	100	98.78	vfdb	NP_461816	(invB) type III secretion system protein InvB [TTSS(SPI-1 encode) (VF0116)] [Salmonella enterica subsp. enterica serovar Typhimurium str. LT2]
/home/mikra/workflow/bacteria/salmonela/consensus/H-SM17/contigs.fa	NODE_5_length_270882_cov_41.805160	67911	69968	-	invA	1-2058/2058		0/0	100	98.88	vfdb	NP_461817	(invA) type III secretion system major export apparatus protein InvA [TTSS(SPI-1 encode) (VF0116)] [Salmonella enterica subsp. enterica serovar Typhimurium str. LT2]
/home/mikra/workflow/bacteria/salmonela/consensus/H-SM17/contigs.fa	NODE_5_length_270882_cov_41.805160	69993	71111	-	invE	1-1119/1119		0/0	100	99.37	vfdb	NP_461818	(invE) type III secretion system gatekeeper invE [TTSS(SPI-1 encode) (VF0116)] [Salmonella enterica subsp. enterica serovar Typhimurium str. LT2]
/home/mikra/workflow/bacteria/salmonela/consensus/H-SM17/contigs.fa	NODE_5_length_270882_cov_41.805160	71108	72796	-	invG	1-1689/1689		0/0	100	98.99	vfdb	NP_461819	(invG) type III secretion system secretin invG [TTSS(SPI-1 encode) (VF0116)] [Salmonella enterica subsp. enterica serovar Typhimurium str. LT2]
/home/mikra/workflow/bacteria/salmonela/consensus/H-SM17/contigs.fa	NODE_5_length_270882_cov_41.805160	72793	73443	-	invF	1-651/651		0/0	100	99.23	vfdb	NP_461820	(invF) type III secretion system regulatory protein InvF [TTSS(SPI-1 encode) (VF0116)] [Salmonella enterica subsp. enterica serovar Typhimurium str. LT2]
/home/mikra/workflow/bacteria/salmonela/consensus/H-SM17/contigs.fa	NODE_5_length_270882_cov_41.805160	73901	74344	+	invH	1-444/444		0/0	100	97.97	vfdb	NP_461821	(invH) type III secretion system pilotin invG [TTSS(SPI-1 encode) (VF0116)] [Salmonella enterica subsp. enterica serovar Typhimurium str. LT2]
/home/mikra/workflow/bacteria/salmonela/consensus/H-SM17/contigs.fa	NODE_5_length_270882_cov_41.805160	114790	115743	+	sopD	1-954/954		0/0	100	98.85	vfdb	NP_461866	(sopD) type III secretion system effector SopD [TTSS(SPI-1 encode) (VF0116)] [Salmonella enterica subsp. enterica serovar Typhimurium str. LT2]
/home/mikra/workflow/bacteria/salmonela/consensus/H-SM17/contigs.fa	NODE_9_length_216042_cov_37.098080	96126	98318	+	sinH	1-2193/2193		0/0	100	95.67	vfdb	NP_461452	(sinH) intimin-like protein [SinH (VF0400)] [Salmonella enterica subsp. enterica serovar Typhimurium str. LT2]
/home/mikra/workflow/bacteria/salmonela/consensus/H-SM18/contigs.fa	NODE_10_length_216042_cov_78.568266	96126	98318	+	sinH	1-2193/2193		0/0	100	95.67	vfdb	NP_461452	(sinH) intimin-like protein [SinH (VF0400)] [Salmonella enterica subsp. enterica serovar Typhimurium str. LT2]
/home/mikra/workflow/bacteria/salmonela/consensus/H-SM18/contigs.fa	NODE_12_length_168598_cov_79.977033	41502	42455	+	sseL	1-954/954		0/0	100	95.18	vfdb	NP_461229	(sseL) type III secretion system effector SseL deubiquitinase [SPI-2 encoded T3SS (SS021)] [Salmonella enterica subsp. enterica serovar Typhimurium str. LT2]
/home/mikra/workflow/bacteria/salmonela/consensus/H-SM18/contigs.fa	NODE_13_length_150385_cov_83.586084	49334	50380	+	sseK2	1-1047/1047		0/0	100	98.19	vfdb	NP_461081	(sseK2) type III secretion system effector SseK2 [SPI-2 encoded T3SS (SS021)] [Salmonella enterica subsp. enterica serovar Typhimurium str. LT2]
/home/mikra/workflow/bacteria/salmonela/consensus/H-SM18/contigs.fa	NODE_14_length_145338_cov_92.542968	102096	103148	-	pipB2	1-1053/1053		0/0	100	94.59	vfdb	NP_461706	(pipB2) type III secretion system effector PipB3 [SPI-2 encoded T3SS (SS021)] [Salmonella enterica subsp. enterica serovar Typhimurium str. LT2]
/home/mikra/workflow/bacteria/salmonela/consensus/H-SM18/contigs.fa	NODE_14_length_145338_cov_92.542968	104889	105785	+	mig-14	1-897/897		0/0	100	97.88	vfdb	NP_461708	(mig-14) antimicrobial peptide resistance protein Mig-14 [Mig-14 (VF0395)] [Salmonella enterica subsp. enterica serovar Typhimurium str. LT2]
/home/mikra/workflow/bacteria/salmonela/consensus/H-SM18/contigs.fa	NODE_17_length_129270_cov_90.489866	71291	74158	+	misL	1-2868/2868		0/0	100	98.88	vfdb	NP_462656	(misL) putative autotransporter [MisL (VF0397)] [Salmonella enterica subsp. enterica serovar Typhimurium str. LT2]
/home/mikra/workflow/bacteria/salmonela/consensus/H-SM18/contigs.fa	NODE_17_length_129270_cov_90.489866	78073	80799	-	mgtB	1-2727/2727		0/0	100	99.12	vfdb	NP_462662	(mgtB) Mg2+ transport protein [MgtBC (VF0106)] [Salmonella enterica subsp. enterica serovar Typhimurium str. LT2]
/home/mikra/workflow/bacteria/salmonela/consensus/H-SM18/contigs.fa	NODE_17_length_129270_cov_90.489866	81018	81713	-	mgtC	1-696/696		0/0	100	98.99	vfdb	NP_462663	(mgtC) Mg2+ transport protein [MgtBC (VF0106)] [Salmonella enterica subsp. enterica serovar Typhimurium str. LT2]
/home/mikra/workflow/bacteria/salmonela/consensus/H-SM18/contigs.fa	NODE_1_length_598024_cov_87.542891	33933	36230	+	slrP	1-2298/2298		0/0	100	99.78	vfdb	NP_459778	(slrP) type III secretion system effector SlrP E3 ubiquitin ligase [TTSS(SPI-1 encode) (VF0116)] [Salmonella enterica subsp. enterica serovar Typhimurium str. LT2]
/home/mikra/workflow/bacteria/salmonela/consensus/H-SM18/contigs.fa	NODE_1_length_598024_cov_87.542891	169388	170347	+	sopD2	1-960/960		0/0	100	97.08	vfdb	NP_459947	(sopD2) type III secretion system effector SopD2 [SPI-2 encoded T3SS (SS021)] [Salmonella enterica subsp. enterica serovar Typhimurium str. LT2]
/home/mikra/workflow/bacteria/salmonela/consensus/H-SM18/contigs.fa	NODE_1_length_598024_cov_87.542891	242162	243037	-	pipB	1-876/876		0/0	100	99.09	vfdb	NP_460061	(pipB) type III secretion system effector PipB [SPI-2 encoded T3SS (SS021)] [Salmonella enterica subsp. enterica serovar Typhimurium str. LT2]
/home/mikra/workflow/bacteria/salmonela/consensus/H-SM18/contigs.fa	NODE_1_length_598024_cov_87.542891	244373	246058	-	sopB/sigD	1-1686/1686		0/0	100	99.05	vfdb	NP_460064	(sopB/sigD) type III secretion system effector SopB phosphoinositide phosphatase [TTSS(SPI-1 encode) (VF0116)] [Salmonella enterica subsp. enterica serovar Typhimurium str. LT2]
/home/mikra/workflow/bacteria/salmonela/consensus/H-SM18/contigs.fa	NODE_1_length_598024_cov_87.542891	295200	296033	-	csgG	1-834/834		0/0	100	99.4	vfdb	NP_460110	(csgG) curli production assembly/transport protein CsgG [Agf (VF0103)] [Salmonella enterica subsp. enterica serovar Typhimurium str. LT2]
/home/mikra/workflow/bacteria/salmonela/consensus/H-SM18/contigs.fa	NODE_1_length_598024_cov_87.542891	296060	296476	-	csgF	1-417/417		0/0	100	99.76	vfdb	NP_460111	(csgF) curli production assembly/transport protein CsgF [Agf (VF0103)] [Salmonella enterica subsp. enterica serovar Typhimurium str. LT2]
/home/mikra/workflow/bacteria/salmonela/consensus/H-SM18/contigs.fa	NODE_1_length_598024_cov_87.542891	296503	296898	-	csgE	1-396/396		0/0	100	100	vfdb	NP_460112	(csgE) curli production assembly/transport protein CsgE [Agf (VF0103)] [Salmonella enterica subsp. enterica serovar Typhimurium str. LT2]
/home/mikra/workflow/bacteria/salmonela/consensus/H-SM18/contigs.fa	NODE_1_length_598024_cov_87.542891	296903	297553	-	csgD	1-651/651		0/0	100	99.08	vfdb	NP_460113	(csgD) DNA-binding transcriptional regulator CsgD [curli fibers/thin aggregative fimbriae (AGF) (AI094)] [Salmonella enterica subsp. enterica serovar Typhimurium str. LT2]
/home/mikra/workflow/bacteria/salmonela/consensus/H-SM18/contigs.fa	NODE_1_length_598024_cov_87.542891	298308	298763	+	csgB	1-456/456		0/0	100	100	vfdb	NP_460114	(csgB) minor curlin subunit precursor curli nucleator protein CsgB [Agf (VF0103)] [Salmonella enterica subsp. enterica serovar Typhimurium str. LT2]
/home/mikra/workflow/bacteria/salmonela/consensus/H-SM18/contigs.fa	NODE_1_length_598024_cov_87.542891	298805	299260	+	csgA	1-456/456		0/0	100	100	vfdb	NP_460115	(csgA) curlin major subunit CsgA [Agf (VF0103)] [Salmonella enterica subsp. enterica serovar Typhimurium str. LT2]
/home/mikra/workflow/bacteria/salmonela/consensus/H-SM18/contigs.fa	NODE_1_length_598024_cov_87.542891	299322	299648	+	csgC	1-327/327		0/0	100	99.39	vfdb	NP_460116	(csgC) curli assembly protein CsgC [Agf (VF0103)] [Salmonella enterica subsp. enterica serovar Typhimurium str. LT2]
/home/mikra/workflow/bacteria/salmonela/consensus/H-SM18/contigs.fa	NODE_1_length_598024_cov_87.542891	375706	376716	-	sifA	1-1011/1011		0/0	100	97.92	vfdb	NP_460194	(sifA) type III secretion system effector SifA N-terminal SKIP-binding domain C-terminal guanine nucleotide exchange factor activity [TTSS(SPI-2 encode) (VF0321)] [Salmonella enterica subsp. enterica serovar Typhimurium str. LT2]
/home/mikra/workflow/bacteria/salmonela/consensus/H-SM18/contigs.fa	NODE_1_length_598024_cov_87.542891	396630	397439	-	cdtB	1-810/810		0/0	100	99.75	vfdb	NP_456275	(cdtB) cytolethal distending toxin B [CdtB (VF0407)] [Salmonella enterica subsp. enterica serovar Typhi str. CT18]
/home/mikra/workflow/bacteria/salmonela/consensus/H-SM18/contigs.fa	NODE_1_length_598024_cov_87.542891	546173	546574	+	spiC/ssaB	1-402/402		0/0	100	100	vfdb	NP_460358	(spiC/ssaB) type III secretion system protein SsaB [TTSS(SPI-2 encode) (VF0321)] [Salmonella enterica subsp. enterica serovar Typhimurium str. LT2]
/home/mikra/workflow/bacteria/salmonela/consensus/H-SM18/contigs.fa	NODE_1_length_598024_cov_87.542891	546576	548069	+	ssaC	1-1494/1494		0/0	100	99	vfdb	NP_460359	(ssaC) type III secretion system secretin SsaC [TTSS(SPI-2 encode) (VF0321)] [Salmonella enterica subsp. enterica serovar Typhimurium str. LT2]
/home/mikra/workflow/bacteria/salmonela/consensus/H-SM18/contigs.fa	NODE_1_length_598024_cov_87.542891	548050	549261	+	ssaD	1-1212/1212		0/0	100	99.09	vfdb	NP_460360	(ssaD) type III secretion system outer MS ring protein SsaD [TTSS(SPI-2 encode) (VF0321)] [Salmonella enterica subsp. enterica serovar Typhimurium str. LT2]
/home/mikra/workflow/bacteria/salmonela/consensus/H-SM18/contigs.fa	NODE_1_length_598024_cov_87.542891	549269	549511	+	ssaE	1-243/243		0/0	100	99.59	vfdb	NP_460361	(ssaE) chaperone for sseB [TTSS(SPI-2 encode) (VF0321)] [Salmonella enterica subsp. enterica serovar Typhimurium str. LT2]
/home/mikra/workflow/bacteria/salmonela/consensus/H-SM18/contigs.fa	NODE_1_length_598024_cov_87.542891	549774	550100	+	sseA	1-327/327		0/0	100	98.78	vfdb	NP_460362	(sseA) chaperone for sseB and sseD [TTSS(SPI-2 encode) (VF0321)] [Salmonella enterica subsp. enterica serovar Typhimurium str. LT2]
/home/mikra/workflow/bacteria/salmonela/consensus/H-SM18/contigs.fa	NODE_1_length_598024_cov_87.542891	550107	550697	+	sseB	1-591/591		0/0	100	97.12	vfdb	NP_460363	(sseB) type III secretion system effector SseB [TTSS(SPI-2 encode) (VF0321)] [Salmonella enterica subsp. enterica serovar Typhimurium str. LT2]
/home/mikra/workflow/bacteria/salmonela/consensus/H-SM18/contigs.fa	NODE_1_length_598024_cov_87.542891	550694	551167	+	sscA	1-474/474		0/0	100	96.83	vfdb	NP_460364	(sscA) chaperone for sseC [SPI-2 encoded T3SS (SS021)] [Salmonella enterica subsp. enterica serovar Typhimurium str. LT2]
/home/mikra/workflow/bacteria/salmonela/consensus/H-SM18/contigs.fa	NODE_1_length_598024_cov_87.542891	551170	552624	+	sseC	1-1455/1455		0/0	100	95.67	vfdb	NP_460365	(sseC) type III secretion system hydrophilic translocator pore protein SseC [TTSS(SPI-2 encode) (VF0321)] [Salmonella enterica subsp. enterica serovar Typhimurium str. LT2]
/home/mikra/workflow/bacteria/salmonela/consensus/H-SM18/contigs.fa	NODE_1_length_598024_cov_87.542891	552640	553227	+	sseD	1-588/588		0/0	100	97.28	vfdb	NP_460366	(sseD) type III secretion system hydrophilic translocator pore protein SseD [TTSS(SPI-2 encode) (VF0321)] [Salmonella enterica subsp. enterica serovar Typhimurium str. LT2]
/home/mikra/workflow/bacteria/salmonela/consensus/H-SM18/contigs.fa	NODE_1_length_598024_cov_87.542891	553230	553646	+	sseE	1-417/417		0/0	100	99.52	vfdb	NP_460367	(sseE) type III secretion system effector SseE [TTSS(SPI-2 encode) (VF0321)] [Salmonella enterica subsp. enterica serovar Typhimurium str. LT2]
/home/mikra/workflow/bacteria/salmonela/consensus/H-SM18/contigs.fa	NODE_1_length_598024_cov_87.542891	553698	554132	+	sscB	1-435/435		0/0	100	99.54	vfdb	NP_460368	(sscB) chaperone for sseF [SPI-2 encoded T3SS (SS021)] [Salmonella enterica subsp. enterica serovar Typhimurium str. LT2]
/home/mikra/workflow/bacteria/salmonela/consensus/H-SM18/contigs.fa	NODE_1_length_598024_cov_87.542891	554148	554930	+	sseF	1-783/783		0/0	100	98.34	vfdb	NP_460369	(sseF) type III secretion system effector SseF [TTSS(SPI-2 encode) (VF0321)] [Salmonella enterica subsp. enterica serovar Typhimurium str. LT2]
/home/mikra/workflow/bacteria/salmonela/consensus/H-SM18/contigs.fa	NODE_1_length_598024_cov_87.542891	554927	555616	+	sseG	1-690/690		0/0	100	97.83	vfdb	NP_460370	(sseG) type III secretion system effector SseG [TTSS(SPI-2 encode) (VF0321)] [Salmonella enterica subsp. enterica serovar Typhimurium str. LT2]
/home/mikra/workflow/bacteria/salmonela/consensus/H-SM18/contigs.fa	NODE_1_length_598024_cov_87.542891	555710	555925	+	ssaG	1-216/216		0/0	100	100	vfdb	NP_460371	(ssaG) type III secretion system needle filament protein SsaG [TTSS(SPI-2 encode) (VF0321)] [Salmonella enterica subsp. enterica serovar Typhimurium str. LT2]
/home/mikra/workflow/bacteria/salmonela/consensus/H-SM18/contigs.fa	NODE_1_length_598024_cov_87.542891	555966	556193	+	ssaH	1-228/228		0/0	100	99.56	vfdb	NP_460372	(ssaH) type III secretion system protein SsaH [TTSS(SPI-2 encode) (VF0321)] [Salmonella enterica subsp. enterica serovar Typhimurium str. LT2]
/home/mikra/workflow/bacteria/salmonela/consensus/H-SM18/contigs.fa	NODE_1_length_598024_cov_87.542891	556205	556453	+	ssaI	1-249/249		0/0	100	100	vfdb	NP_460373	(ssaI) type III secretion system inner rod protein SsaI [TTSS(SPI-2 encode) (VF0321)] [Salmonella enterica subsp. enterica serovar Typhimurium str. LT2]
/home/mikra/workflow/bacteria/salmonela/consensus/H-SM18/contigs.fa	NODE_1_length_598024_cov_87.542891	556450	557199	+	ssaJ	1-750/750		0/0	100	98.8	vfdb	NP_460374	(ssaJ) type III secretion system inner MS ring protein SsaJ [TTSS(SPI-2 encode) (VF0321)] [Salmonella enterica subsp. enterica serovar Typhimurium str. LT2]
/home/mikra/workflow/bacteria/salmonela/consensus/H-SM18/contigs.fa	NODE_1_length_598024_cov_87.542891	557762	558436	+	ssaK	1-675/675		0/0	100	99.11	vfdb	NP_460376	(ssaK) type III secretion system stator SsaK [TTSS(SPI-2 encode) (VF0321)] [Salmonella enterica subsp. enterica serovar Typhimurium str. LT2]
/home/mikra/workflow/bacteria/salmonela/consensus/H-SM18/contigs.fa	NODE_1_length_598024_cov_87.542891	558402	559418	+	ssaL	1-1017/1017		0/0	100	99.11	vfdb	NP_460377	(ssaL) type III secretion system gatekeeper SsaL [TTSS(SPI-2 encode) (VF0321)] [Salmonella enterica subsp. enterica serovar Typhimurium str. LT2]
/home/mikra/workflow/bacteria/salmonela/consensus/H-SM18/contigs.fa	NODE_1_length_598024_cov_87.542891	559476	559844	+	ssaM	1-369/369		0/0	100	97.56	vfdb	NP_460378	(ssaM) type III secretion system protein SsaM [TTSS(SPI-2 encode) (VF0321)] [Salmonella enterica subsp. enterica serovar Typhimurium str. LT2]
/home/mikra/workflow/bacteria/salmonela/consensus/H-SM18/contigs.fa	NODE_1_length_598024_cov_87.542891	559829	561874	+	ssaV	1-2046/2046		0/0	100	98.92	vfdb	NP_460379	(ssaV) type III secretion system major export apparatus protein ssaV [TTSS(SPI-2 encode) (VF0321)] [Salmonella enterica subsp. enterica serovar Typhimurium str. LT2]
/home/mikra/workflow/bacteria/salmonela/consensus/H-SM18/contigs.fa	NODE_1_length_598024_cov_87.542891	561864	563165	+	ssaN	1-1302/1302		0/0	100	99	vfdb	NP_460380	(ssaN) type III secretion system ATPase SsaN [TTSS(SPI-2 encode) (VF0321)] [Salmonella enterica subsp. enterica serovar Typhimurium str. LT2]
/home/mikra/workflow/bacteria/salmonela/consensus/H-SM18/contigs.fa	NODE_1_length_598024_cov_87.542891	563168	563545	+	ssaO	1-378/378		0/0	100	97.09	vfdb	NP_460381	(ssaO) type III secretion system stalk protein SsaO [TTSS(SPI-2 encode) (VF0321)] [Salmonella enterica subsp. enterica serovar Typhimurium str. LT2]
/home/mikra/workflow/bacteria/salmonela/consensus/H-SM18/contigs.fa	NODE_1_length_598024_cov_87.542891	563526	563900	+	ssaP	1-375/375		0/0	100	99.47	vfdb	NP_460382	(ssaP) type III secretion system needle length regulator SsaP [TTSS(SPI-2 encode) (VF0321)] [Salmonella enterica subsp. enterica serovar Typhimurium str. LT2]
/home/mikra/workflow/bacteria/salmonela/consensus/H-SM18/contigs.fa	NODE_1_length_598024_cov_87.542891	563881	564849	+	ssaQ	1-969/969		0/0	100	98.66	vfdb	NP_460383	(ssaQ) type III secretion system C ring protein SsaQ [TTSS(SPI-2 encode) (VF0321)] [Salmonella enterica subsp. enterica serovar Typhimurium str. LT2]
/home/mikra/workflow/bacteria/salmonela/consensus/H-SM18/contigs.fa	NODE_1_length_598024_cov_87.542891	564917	565564	+	ssaR	1-648/648		0/0	100	99.69	vfdb	NP_460384	(ssaR) type III secretion system minor export apparatus protein SsaR [TTSS(SPI-2 encode) (VF0321)] [Salmonella enterica subsp. enterica serovar Typhimurium str. LT2]
/home/mikra/workflow/bacteria/salmonela/consensus/H-SM18/contigs.fa	NODE_1_length_598024_cov_87.542891	565561	565827	+	ssaS	1-267/267		0/0	100	100	vfdb	NP_460385	(ssaS) type III secretion system minor export apparatus protein SsaS [TTSS(SPI-2 encode) (VF0321)] [Salmonella enterica subsp. enterica serovar Typhimurium str. LT2]
/home/mikra/workflow/bacteria/salmonela/consensus/H-SM18/contigs.fa	NODE_1_length_598024_cov_87.542891	565828	566607	+	ssaT	1-780/780		0/0	100	97.44	vfdb	NP_460386	(ssaT) type III secretion system minor export apparatus protein SsaT [TTSS(SPI-2 encode) (VF0321)] [Salmonella enterica subsp. enterica serovar Typhimurium str. LT2]
/home/mikra/workflow/bacteria/salmonela/consensus/H-SM18/contigs.fa	NODE_1_length_598024_cov_87.542891	566604	567662	+	ssaU	1-1059/1059		0/0	100	98.68	vfdb	NP_460387	(ssaU) type III secretion system export apparatus switch protein SsaU [TTSS(SPI-2 encode) (VF0321)] [Salmonella enterica subsp. enterica serovar Typhimurium str. LT2]
/home/mikra/workflow/bacteria/salmonela/consensus/H-SM18/contigs.fa	NODE_21_length_68388_cov_81.197620	57788	58321	+	fimI	1-534/534		0/0	100	98.69	vfdb	NP_459539	(fimI) fimbrial protein internal segment [Type 1 fimbriae (VF0102)] [Salmonella enterica subsp. enterica serovar Typhimurium str. LT2]
/home/mikra/workflow/bacteria/salmonela/consensus/H-SM18/contigs.fa	NODE_21_length_68388_cov_81.197620	58365	59057	+	fimC	1-693/693		0/0	100	98.56	vfdb	NP_459540	(fimC) chaperone protein FimC [Type 1 fimbriae (VF0102)] [Salmonella enterica subsp. enterica serovar Typhimurium str. LT2]
/home/mikra/workflow/bacteria/salmonela/consensus/H-SM18/contigs.fa	NODE_21_length_68388_cov_81.197620	59088	61700	+	fimD	1-2613/2613		0/0	100	98.7	vfdb	NP_459541	(fimD) usher protein FimD [Type 1 fimbriae (VF0102)] [Salmonella enterica subsp. enterica serovar Typhimurium str. LT2]
/home/mikra/workflow/bacteria/salmonela/consensus/H-SM18/contigs.fa	NODE_21_length_68388_cov_81.197620	61715	62722	+	fimH	1-1008/1008		0/0	100	98.31	vfdb	NP_459542	(fimH) type I fimbriae minor fimbrial subunit FimH adhesin [Type 1 fimbriae (VF0102)] [Salmonella enterica subsp. enterica serovar Typhimurium str. LT2]
/home/mikra/workflow/bacteria/salmonela/consensus/H-SM18/contigs.fa	NODE_21_length_68388_cov_81.197620	62732	63250	+	fimF	1-519/519		0/0	100	98.84	vfdb	NP_459543	(fimF) type I fimbriae adaptor protein FimF [Type 1 fimbriae (VF0102)] [Salmonella enterica subsp. enterica serovar Typhimurium str. LT2]
/home/mikra/workflow/bacteria/salmonela/consensus/H-SM18/contigs.fa	NODE_2_length_329977_cov_91.923894	137543	138175	-	steA	1-633/633		0/0	100	95.26	vfdb	NP_460542	(steA) type III secretion system effector SteA [SPI-1 encoded T3SS (SS010)] [Salmonella enterica subsp. enterica serovar Typhimurium str. LT2]
/home/mikra/workflow/bacteria/salmonela/consensus/H-SM18/contigs.fa	NODE_2_length_329977_cov_91.923894	160232	161182	+	sifB	1-951/951		0/0	100	98.84	vfdb	NP_460561	(sifB) type III secretion system effector SifB [SPI-2 encoded T3SS (SS021)] [Salmonella enterica subsp. enterica serovar Typhimurium str. LT2]
/home/mikra/workflow/bacteria/salmonela/consensus/H-SM18/contigs.fa	NODE_2_length_329977_cov_91.923894	187682	188083	+	steB	1-402/402		0/0	100	98.01	vfdb	AAL20547	(steB) type III secretion system effector SteB [SPI-1 encoded T3SS (SS010)] [Salmonella enterica subsp. enterica serovar Typhimurium str. LT2]
/home/mikra/workflow/bacteria/salmonela/consensus/H-SM18/contigs.fa	NODE_2_length_329977_cov_91.923894	189343	190569	+	sseJ	1-1227/1227		0/0	100	97.72	vfdb	NP_460590	(sseJ) type III secretion system effector SseJ glycerophospholipid:cholesterol acyltransferase [TTSS(SPI-2 encode) (VF0321)] [Salmonella enterica subsp. enterica serovar Typhimurium str. LT2]
/home/mikra/workflow/bacteria/salmonela/consensus/H-SM18/contigs.fa	NODE_2_length_329977_cov_91.923894	267161	268534	-	steC	1-1374/1374		0/0	100	96.36	vfdb	NP_460656	(steC) type III secretion system effector SteC [SPI-2 encoded T3SS (SS021)] [Salmonella enterica subsp. enterica serovar Typhimurium str. LT2]
/home/mikra/workflow/bacteria/salmonela/consensus/H-SM18/contigs.fa	NODE_3_length_307597_cov_86.650864	99581	100303	-	sopE2	1-723/723		0/0	100	98.06	vfdb	NP_460811	(sopE2) type III secretion system effector SopE2 guanine nucleotide exchange factor [TTSS(SPI-1 encode) (VF0116)] [Salmonella enterica subsp. enterica serovar Typhimurium str. LT2]
/home/mikra/workflow/bacteria/salmonela/consensus/H-SM18/contigs.fa	NODE_3_length_307597_cov_86.650864	286165	288513	+	sopA	1-2349/2349		0/0	100	98.72	vfdb	NP_461011	(sopA) type III secretion system effector SopA E3 ubiquitin ligase [TTSS(SPI-1 encode) (VF0116)] [Salmonella enterica subsp. enterica serovar Typhimurium str. LT2]
/home/mikra/workflow/bacteria/salmonela/consensus/H-SM18/contigs.fa	NODE_6_length_270882_cov_87.656858	39404	40312	-	avrA	1-909/909		0/0	100	99.89	vfdb	NP_461786	(avrA) type III secretion system effector AvrA acetyltransferease [TTSS(SPI-1 encode) (VF0116)] [Salmonella enterica subsp. enterica serovar Typhimurium str. LT2]
/home/mikra/workflow/bacteria/salmonela/consensus/H-SM18/contigs.fa	NODE_6_length_270882_cov_87.656858	42846	43298	-	orgC	1-453/453		0/0	100	98.45	vfdb	NP_461789	(orgC) type III secretion system effector OrgC [SPI-1 encoded T3SS (SS010)] [Salmonella enterica subsp. enterica serovar Typhimurium str. LT2]
/home/mikra/workflow/bacteria/salmonela/consensus/H-SM18/contigs.fa	NODE_6_length_270882_cov_87.656858	43295	43975	-	orgB	1-681/681		0/0	100	99.71	vfdb	NP_461790	(orgB) type III secretion system stator OrgB [TTSS(SPI-1 encode) (VF0116)] [Salmonella enterica subsp. enterica serovar Typhimurium str. LT2]
/home/mikra/workflow/bacteria/salmonela/consensus/H-SM18/contigs.fa	NODE_6_length_270882_cov_87.656858	43932	44531	-	orgA	1-600/600		0/0	100	99.33	vfdb	NP_461791	(orgA) type III secretion system accessory cytosolic protein OrgA [SPI-1 encoded T3SS (SS010)] [Salmonella enterica subsp. enterica serovar Typhimurium str. LT2]
/home/mikra/workflow/bacteria/salmonela/consensus/H-SM18/contigs.fa	NODE_6_length_270882_cov_87.656858	44503	45261	-	prgK	1-759/759		0/0	100	99.61	vfdb	NP_461792	(prgK) type III secretion system inner MS ring protein PrgK [TTSS(SPI-1 encode) (VF0116)] [Salmonella enterica subsp. enterica serovar Typhimurium str. LT2]
/home/mikra/workflow/bacteria/salmonela/consensus/H-SM18/contigs.fa	NODE_6_length_270882_cov_87.656858	45258	45563	-	prgJ	1-306/306		0/0	100	100	vfdb	NP_461793	(prgJ) type III secretion system inner rod protein PrgJ [TTSS(SPI-1 encode) (VF0116)] [Salmonella enterica subsp. enterica serovar Typhimurium str. LT2]
/home/mikra/workflow/bacteria/salmonela/consensus/H-SM18/contigs.fa	NODE_6_length_270882_cov_87.656858	45582	45824	-	prgI	1-243/243		0/0	100	97.53	vfdb	NP_461794	(prgI) type III secretion system needle filament protein PrgI [TTSS(SPI-1 encode) (VF0116)] [Salmonella enterica subsp. enterica serovar Typhimurium str. LT2]
/home/mikra/workflow/bacteria/salmonela/consensus/H-SM18/contigs.fa	NODE_6_length_270882_cov_87.656858	45849	47027	-	prgH	1-1179/1179		0/0	100	99.24	vfdb	NP_461795	(prgH) type III secretion system outer MS ring protein PrgH [TTSS(SPI-1 encode) (VF0116)] [Salmonella enterica subsp. enterica serovar Typhimurium str. LT2]
/home/mikra/workflow/bacteria/salmonela/consensus/H-SM18/contigs.fa	NODE_6_length_270882_cov_87.656858	51582	53213	-	sptP	1-1632/1632		0/0	100	99.27	vfdb	NP_461799	(sptP) type III secretion system effector SptP tyrosine phosphatase and GTPase-activating protein [TTSS(SPI-1 encode) (VF0116)] [Salmonella enterica subsp. enterica serovar Typhimurium str. LT2]
/home/mikra/workflow/bacteria/salmonela/consensus/H-SM18/contigs.fa	NODE_6_length_270882_cov_87.656858	53200	53592	-	sicP	1-393/393		0/0	100	99.49	vfdb	NP_461800	(sicP) chaparone for SptP [TTSS(SPI-1 encode) (VF0116)] [Salmonella enterica subsp. enterica serovar Typhimurium str. LT2]
/home/mikra/workflow/bacteria/salmonela/consensus/H-SM18/contigs.fa	NODE_6_length_270882_cov_87.656858	54190	56247	-	sipA/sspA	1-2058/2058		0/0	100	99.32	vfdb	NP_461803	(sipA/sspA) type III secretion system effector SipA actin polymerizing activity [TTSS(SPI-1 encode) (VF0116)] [Salmonella enterica subsp. enterica serovar Typhimurium str. LT2]
/home/mikra/workflow/bacteria/salmonela/consensus/H-SM18/contigs.fa	NODE_6_length_270882_cov_87.656858	56266	57297	-	sipD	1-1032/1032		0/0	100	99.22	vfdb	NP_461804	(sipD) type III secretion system hydrophilic translocator needle tip protein SipD [TTSS(SPI-1 encode) (VF0116)] [Salmonella enterica subsp. enterica serovar Typhimurium str. LT2]
/home/mikra/workflow/bacteria/salmonela/consensus/H-SM18/contigs.fa	NODE_6_length_270882_cov_87.656858	57368	58597	-	sipC/sspC	1-1230/1230		0/0	100	99.92	vfdb	NP_461805	(sipC/sspC) type III secretion system hydrophilic translocator pore protein SipC [TTSS(SPI-1 encode) (VF0116)] [Salmonella enterica subsp. enterica serovar Typhimurium str. LT2]
/home/mikra/workflow/bacteria/salmonela/consensus/H-SM18/contigs.fa	NODE_6_length_270882_cov_87.656858	58625	60406	-	sipB/sspB	1-1782/1782		0/0	100	99.16	vfdb	NP_461806	(sipB/sspB) type III secretion system hydrophilic translocator pore protein SipB [TTSS(SPI-1 encode) (VF0116)] [Salmonella enterica subsp. enterica serovar Typhimurium str. LT2]
/home/mikra/workflow/bacteria/salmonela/consensus/H-SM18/contigs.fa	NODE_6_length_270882_cov_87.656858	60409	60906	-	sicA	1-498/498		0/0	100	99.4	vfdb	NP_461807	(sicA) chaparone for SipC and SipB [TTSS(SPI-1 encode) (VF0116)] [Salmonella enterica subsp. enterica serovar Typhimurium str. LT2]
/home/mikra/workflow/bacteria/salmonela/consensus/H-SM18/contigs.fa	NODE_6_length_270882_cov_87.656858	61044	62114	-	spaS	1-1071/1071		0/0	100	98.97	vfdb	NP_461808	(spaS) type III secretion system export apparatus switch protein SpaS [TTSS(SPI-1 encode) (VF0116)] [Salmonella enterica subsp. enterica serovar Typhimurium str. LT2]
/home/mikra/workflow/bacteria/salmonela/consensus/H-SM18/contigs.fa	NODE_6_length_270882_cov_87.656858	62101	62892	-	spaR	1-792/792		0/0	100	99.24	vfdb	NP_461809	(spaR) type III secretion system minor export apparatus protein SpaR [TTSS(SPI-1 encode) (VF0116)] [Salmonella enterica subsp. enterica serovar Typhimurium str. LT2]
/home/mikra/workflow/bacteria/salmonela/consensus/H-SM18/contigs.fa	NODE_6_length_270882_cov_87.656858	62896	63156	-	spaQ	1-261/261		0/0	100	99.23	vfdb	NP_461810	(spaQ) type III secretion system minor export apparatus protein SpaQ [TTSS(SPI-1 encode) (VF0116)] [Salmonella enterica subsp. enterica serovar Typhimurium str. LT2]
/home/mikra/workflow/bacteria/salmonela/consensus/H-SM18/contigs.fa	NODE_6_length_270882_cov_87.656858	63182	63856	-	spaP	1-675/675		0/0	100	99.56	vfdb	NP_461811	(spaP) type III secretion system minor export apparatus protein SpaP [TTSS(SPI-1 encode) (VF0116)] [Salmonella enterica subsp. enterica serovar Typhimurium str. LT2]
/home/mikra/workflow/bacteria/salmonela/consensus/H-SM18/contigs.fa	NODE_6_length_270882_cov_87.656858	63846	64757	-	spaO	1-912/912		0/0	100	99.45	vfdb	NP_461812	(spaO) type III secretion system C ring protein SpaO [TTSS(SPI-1 encode) (VF0116)] [Salmonella enterica subsp. enterica serovar Typhimurium str. LT2]
/home/mikra/workflow/bacteria/salmonela/consensus/H-SM18/contigs.fa	NODE_6_length_270882_cov_87.656858	64757	65767	-	invJ	1-1011/1011		0/0	100	99.6	vfdb	NP_461813	(invJ) type III secretion system needle length regulator InvJ [TTSS(SPI-1 encode) (VF0116)] [Salmonella enterica subsp. enterica serovar Typhimurium str. LT2]
/home/mikra/workflow/bacteria/salmonela/consensus/H-SM18/contigs.fa	NODE_6_length_270882_cov_87.656858	65767	66210	-	invI	1-444/444		0/0	100	99.32	vfdb	NP_461814	(invI) type III secretion system stalk protein InvI [TTSS(SPI-1 encode) (VF0116)] [Salmonella enterica subsp. enterica serovar Typhimurium str. LT2]
/home/mikra/workflow/bacteria/salmonela/consensus/H-SM18/contigs.fa	NODE_6_length_270882_cov_87.656858	66188	67483	-	invC	1-1296/1296		0/0	100	99.31	vfdb	NP_461815	(invC) type III secretion system ATPase InvC [TTSS(SPI-1 encode) (VF0116)] [Salmonella enterica subsp. enterica serovar Typhimurium str. LT2]
/home/mikra/workflow/bacteria/salmonela/consensus/H-SM18/contigs.fa	NODE_6_length_270882_cov_87.656858	67480	67887	-	invB	1-408/408		0/0	100	98.78	vfdb	NP_461816	(invB) type III secretion system protein InvB [TTSS(SPI-1 encode) (VF0116)] [Salmonella enterica subsp. enterica serovar Typhimurium str. LT2]
/home/mikra/workflow/bacteria/salmonela/consensus/H-SM18/contigs.fa	NODE_6_length_270882_cov_87.656858	67911	69968	-	invA	1-2058/2058		0/0	100	98.88	vfdb	NP_461817	(invA) type III secretion system major export apparatus protein InvA [TTSS(SPI-1 encode) (VF0116)] [Salmonella enterica subsp. enterica serovar Typhimurium str. LT2]
/home/mikra/workflow/bacteria/salmonela/consensus/H-SM18/contigs.fa	NODE_6_length_270882_cov_87.656858	69993	71111	-	invE	1-1119/1119		0/0	100	99.37	vfdb	NP_461818	(invE) type III secretion system gatekeeper invE [TTSS(SPI-1 encode) (VF0116)] [Salmonella enterica subsp. enterica serovar Typhimurium str. LT2]
/home/mikra/workflow/bacteria/salmonela/consensus/H-SM18/contigs.fa	NODE_6_length_270882_cov_87.656858	71108	72796	-	invG	1-1689/1689		0/0	100	98.99	vfdb	NP_461819	(invG) type III secretion system secretin invG [TTSS(SPI-1 encode) (VF0116)] [Salmonella enterica subsp. enterica serovar Typhimurium str. LT2]
/home/mikra/workflow/bacteria/salmonela/consensus/H-SM18/contigs.fa	NODE_6_length_270882_cov_87.656858	72793	73443	-	invF	1-651/651		0/0	100	99.23	vfdb	NP_461820	(invF) type III secretion system regulatory protein InvF [TTSS(SPI-1 encode) (VF0116)] [Salmonella enterica subsp. enterica serovar Typhimurium str. LT2]
/home/mikra/workflow/bacteria/salmonela/consensus/H-SM18/contigs.fa	NODE_6_length_270882_cov_87.656858	73901	74344	+	invH	1-444/444		0/0	100	97.97	vfdb	NP_461821	(invH) type III secretion system pilotin invG [TTSS(SPI-1 encode) (VF0116)] [Salmonella enterica subsp. enterica serovar Typhimurium str. LT2]
/home/mikra/workflow/bacteria/salmonela/consensus/H-SM18/contigs.fa	NODE_6_length_270882_cov_87.656858	114790	115743	+	sopD	1-954/954		0/0	100	98.85	vfdb	NP_461866	(sopD) type III secretion system effector SopD [TTSS(SPI-1 encode) (VF0116)] [Salmonella enterica subsp. enterica serovar Typhimurium str. LT2]
/home/mikra/workflow/bacteria/salmonela/consensus/H-SM19/contigs.fa	NODE_10_length_216465_cov_41.937780	96549	98741	+	sinH	1-2193/2193		0/0	100	95.67	vfdb	NP_461452	(sinH) intimin-like protein [SinH (VF0400)] [Salmonella enterica subsp. enterica serovar Typhimurium str. LT2]
/home/mikra/workflow/bacteria/salmonela/consensus/H-SM19/contigs.fa	NODE_12_length_150385_cov_43.997938	100006	101052	-	sseK2	1-1047/1047		0/0	100	98.19	vfdb	NP_461081	(sseK2) type III secretion system effector SseK2 [SPI-2 encoded T3SS (SS021)] [Salmonella enterica subsp. enterica serovar Typhimurium str. LT2]
/home/mikra/workflow/bacteria/salmonela/consensus/H-SM19/contigs.fa	NODE_13_length_145608_cov_47.600730	102096	103148	-	pipB2	1-1053/1053		0/0	100	94.59	vfdb	NP_461706	(pipB2) type III secretion system effector PipB3 [SPI-2 encoded T3SS (SS021)] [Salmonella enterica subsp. enterica serovar Typhimurium str. LT2]
/home/mikra/workflow/bacteria/salmonela/consensus/H-SM19/contigs.fa	NODE_13_length_145608_cov_47.600730	104889	105785	+	mig-14	1-897/897		0/0	100	97.88	vfdb	NP_461708	(mig-14) antimicrobial peptide resistance protein Mig-14 [Mig-14 (VF0395)] [Salmonella enterica subsp. enterica serovar Typhimurium str. LT2]
/home/mikra/workflow/bacteria/salmonela/consensus/H-SM19/contigs.fa	NODE_16_length_129774_cov_45.468443	48062	48757	+	mgtC	1-696/696		0/0	100	98.99	vfdb	NP_462663	(mgtC) Mg2+ transport protein [MgtBC (VF0106)] [Salmonella enterica subsp. enterica serovar Typhimurium str. LT2]
/home/mikra/workflow/bacteria/salmonela/consensus/H-SM19/contigs.fa	NODE_16_length_129774_cov_45.468443	48976	51702	+	mgtB	1-2727/2727		0/0	100	99.12	vfdb	NP_462662	(mgtB) Mg2+ transport protein [MgtBC (VF0106)] [Salmonella enterica subsp. enterica serovar Typhimurium str. LT2]
/home/mikra/workflow/bacteria/salmonela/consensus/H-SM19/contigs.fa	NODE_16_length_129774_cov_45.468443	55617	58484	-	misL	1-2868/2868		0/0	100	98.88	vfdb	NP_462656	(misL) putative autotransporter [MisL (VF0397)] [Salmonella enterica subsp. enterica serovar Typhimurium str. LT2]
/home/mikra/workflow/bacteria/salmonela/consensus/H-SM19/contigs.fa	NODE_1_length_598007_cov_45.517975	33933	36230	+	slrP	1-2298/2298		0/0	100	99.78	vfdb	NP_459778	(slrP) type III secretion system effector SlrP E3 ubiquitin ligase [TTSS(SPI-1 encode) (VF0116)] [Salmonella enterica subsp. enterica serovar Typhimurium str. LT2]
/home/mikra/workflow/bacteria/salmonela/consensus/H-SM19/contigs.fa	NODE_1_length_598007_cov_45.517975	169388	170347	+	sopD2	1-960/960		0/0	100	97.08	vfdb	NP_459947	(sopD2) type III secretion system effector SopD2 [SPI-2 encoded T3SS (SS021)] [Salmonella enterica subsp. enterica serovar Typhimurium str. LT2]
/home/mikra/workflow/bacteria/salmonela/consensus/H-SM19/contigs.fa	NODE_1_length_598007_cov_45.517975	242162	243037	-	pipB	1-876/876		0/0	100	99.09	vfdb	NP_460061	(pipB) type III secretion system effector PipB [SPI-2 encoded T3SS (SS021)] [Salmonella enterica subsp. enterica serovar Typhimurium str. LT2]
/home/mikra/workflow/bacteria/salmonela/consensus/H-SM19/contigs.fa	NODE_1_length_598007_cov_45.517975	244373	246058	-	sopB/sigD	1-1686/1686		0/0	100	99.05	vfdb	NP_460064	(sopB/sigD) type III secretion system effector SopB phosphoinositide phosphatase [TTSS(SPI-1 encode) (VF0116)] [Salmonella enterica subsp. enterica serovar Typhimurium str. LT2]
/home/mikra/workflow/bacteria/salmonela/consensus/H-SM19/contigs.fa	NODE_1_length_598007_cov_45.517975	295200	296033	-	csgG	1-834/834		0/0	100	99.4	vfdb	NP_460110	(csgG) curli production assembly/transport protein CsgG [Agf (VF0103)] [Salmonella enterica subsp. enterica serovar Typhimurium str. LT2]
/home/mikra/workflow/bacteria/salmonela/consensus/H-SM19/contigs.fa	NODE_1_length_598007_cov_45.517975	296060	296476	-	csgF	1-417/417		0/0	100	99.76	vfdb	NP_460111	(csgF) curli production assembly/transport protein CsgF [Agf (VF0103)] [Salmonella enterica subsp. enterica serovar Typhimurium str. LT2]
/home/mikra/workflow/bacteria/salmonela/consensus/H-SM19/contigs.fa	NODE_1_length_598007_cov_45.517975	296503	296898	-	csgE	1-396/396		0/0	100	100	vfdb	NP_460112	(csgE) curli production assembly/transport protein CsgE [Agf (VF0103)] [Salmonella enterica subsp. enterica serovar Typhimurium str. LT2]
/home/mikra/workflow/bacteria/salmonela/consensus/H-SM19/contigs.fa	NODE_1_length_598007_cov_45.517975	296903	297553	-	csgD	1-651/651		0/0	100	99.08	vfdb	NP_460113	(csgD) DNA-binding transcriptional regulator CsgD [curli fibers/thin aggregative fimbriae (AGF) (AI094)] [Salmonella enterica subsp. enterica serovar Typhimurium str. LT2]
/home/mikra/workflow/bacteria/salmonela/consensus/H-SM19/contigs.fa	NODE_1_length_598007_cov_45.517975	298308	298763	+	csgB	1-456/456		0/0	100	100	vfdb	NP_460114	(csgB) minor curlin subunit precursor curli nucleator protein CsgB [Agf (VF0103)] [Salmonella enterica subsp. enterica serovar Typhimurium str. LT2]
/home/mikra/workflow/bacteria/salmonela/consensus/H-SM19/contigs.fa	NODE_1_length_598007_cov_45.517975	298805	299260	+	csgA	1-456/456		0/0	100	100	vfdb	NP_460115	(csgA) curlin major subunit CsgA [Agf (VF0103)] [Salmonella enterica subsp. enterica serovar Typhimurium str. LT2]
/home/mikra/workflow/bacteria/salmonela/consensus/H-SM19/contigs.fa	NODE_1_length_598007_cov_45.517975	299322	299648	+	csgC	1-327/327		0/0	100	99.39	vfdb	NP_460116	(csgC) curli assembly protein CsgC [Agf (VF0103)] [Salmonella enterica subsp. enterica serovar Typhimurium str. LT2]
/home/mikra/workflow/bacteria/salmonela/consensus/H-SM19/contigs.fa	NODE_1_length_598007_cov_45.517975	375706	376716	-	sifA	1-1011/1011		0/0	100	97.92	vfdb	NP_460194	(sifA) type III secretion system effector SifA N-terminal SKIP-binding domain C-terminal guanine nucleotide exchange factor activity [TTSS(SPI-2 encode) (VF0321)] [Salmonella enterica subsp. enterica serovar Typhimurium str. LT2]
/home/mikra/workflow/bacteria/salmonela/consensus/H-SM19/contigs.fa	NODE_1_length_598007_cov_45.517975	396630	397439	-	cdtB	1-810/810		0/0	100	99.75	vfdb	NP_456275	(cdtB) cytolethal distending toxin B [CdtB (VF0407)] [Salmonella enterica subsp. enterica serovar Typhi str. CT18]
/home/mikra/workflow/bacteria/salmonela/consensus/H-SM19/contigs.fa	NODE_1_length_598007_cov_45.517975	546173	546574	+	spiC/ssaB	1-402/402		0/0	100	100	vfdb	NP_460358	(spiC/ssaB) type III secretion system protein SsaB [TTSS(SPI-2 encode) (VF0321)] [Salmonella enterica subsp. enterica serovar Typhimurium str. LT2]
/home/mikra/workflow/bacteria/salmonela/consensus/H-SM19/contigs.fa	NODE_1_length_598007_cov_45.517975	546576	548069	+	ssaC	1-1494/1494		0/0	100	99	vfdb	NP_460359	(ssaC) type III secretion system secretin SsaC [TTSS(SPI-2 encode) (VF0321)] [Salmonella enterica subsp. enterica serovar Typhimurium str. LT2]
/home/mikra/workflow/bacteria/salmonela/consensus/H-SM19/contigs.fa	NODE_1_length_598007_cov_45.517975	548050	549261	+	ssaD	1-1212/1212		0/0	100	99.09	vfdb	NP_460360	(ssaD) type III secretion system outer MS ring protein SsaD [TTSS(SPI-2 encode) (VF0321)] [Salmonella enterica subsp. enterica serovar Typhimurium str. LT2]
/home/mikra/workflow/bacteria/salmonela/consensus/H-SM19/contigs.fa	NODE_1_length_598007_cov_45.517975	549269	549511	+	ssaE	1-243/243		0/0	100	99.59	vfdb	NP_460361	(ssaE) chaperone for sseB [TTSS(SPI-2 encode) (VF0321)] [Salmonella enterica subsp. enterica serovar Typhimurium str. LT2]
/home/mikra/workflow/bacteria/salmonela/consensus/H-SM19/contigs.fa	NODE_1_length_598007_cov_45.517975	549774	550100	+	sseA	1-327/327		0/0	100	98.78	vfdb	NP_460362	(sseA) chaperone for sseB and sseD [TTSS(SPI-2 encode) (VF0321)] [Salmonella enterica subsp. enterica serovar Typhimurium str. LT2]
/home/mikra/workflow/bacteria/salmonela/consensus/H-SM19/contigs.fa	NODE_1_length_598007_cov_45.517975	550107	550697	+	sseB	1-591/591		0/0	100	97.12	vfdb	NP_460363	(sseB) type III secretion system effector SseB [TTSS(SPI-2 encode) (VF0321)] [Salmonella enterica subsp. enterica serovar Typhimurium str. LT2]
/home/mikra/workflow/bacteria/salmonela/consensus/H-SM19/contigs.fa	NODE_1_length_598007_cov_45.517975	550694	551167	+	sscA	1-474/474		0/0	100	96.83	vfdb	NP_460364	(sscA) chaperone for sseC [SPI-2 encoded T3SS (SS021)] [Salmonella enterica subsp. enterica serovar Typhimurium str. LT2]
/home/mikra/workflow/bacteria/salmonela/consensus/H-SM19/contigs.fa	NODE_1_length_598007_cov_45.517975	551170	552624	+	sseC	1-1455/1455		0/0	100	95.67	vfdb	NP_460365	(sseC) type III secretion system hydrophilic translocator pore protein SseC [TTSS(SPI-2 encode) (VF0321)] [Salmonella enterica subsp. enterica serovar Typhimurium str. LT2]
/home/mikra/workflow/bacteria/salmonela/consensus/H-SM19/contigs.fa	NODE_1_length_598007_cov_45.517975	552640	553227	+	sseD	1-588/588		0/0	100	97.28	vfdb	NP_460366	(sseD) type III secretion system hydrophilic translocator pore protein SseD [TTSS(SPI-2 encode) (VF0321)] [Salmonella enterica subsp. enterica serovar Typhimurium str. LT2]
/home/mikra/workflow/bacteria/salmonela/consensus/H-SM19/contigs.fa	NODE_1_length_598007_cov_45.517975	553230	553646	+	sseE	1-417/417		0/0	100	99.52	vfdb	NP_460367	(sseE) type III secretion system effector SseE [TTSS(SPI-2 encode) (VF0321)] [Salmonella enterica subsp. enterica serovar Typhimurium str. LT2]
/home/mikra/workflow/bacteria/salmonela/consensus/H-SM19/contigs.fa	NODE_1_length_598007_cov_45.517975	553698	554132	+	sscB	1-435/435		0/0	100	99.54	vfdb	NP_460368	(sscB) chaperone for sseF [SPI-2 encoded T3SS (SS021)] [Salmonella enterica subsp. enterica serovar Typhimurium str. LT2]
/home/mikra/workflow/bacteria/salmonela/consensus/H-SM19/contigs.fa	NODE_1_length_598007_cov_45.517975	554148	554930	+	sseF	1-783/783		0/0	100	98.34	vfdb	NP_460369	(sseF) type III secretion system effector SseF [TTSS(SPI-2 encode) (VF0321)] [Salmonella enterica subsp. enterica serovar Typhimurium str. LT2]
/home/mikra/workflow/bacteria/salmonela/consensus/H-SM19/contigs.fa	NODE_1_length_598007_cov_45.517975	554927	555616	+	sseG	1-690/690		0/0	100	97.83	vfdb	NP_460370	(sseG) type III secretion system effector SseG [TTSS(SPI-2 encode) (VF0321)] [Salmonella enterica subsp. enterica serovar Typhimurium str. LT2]
/home/mikra/workflow/bacteria/salmonela/consensus/H-SM19/contigs.fa	NODE_1_length_598007_cov_45.517975	555710	555925	+	ssaG	1-216/216		0/0	100	100	vfdb	NP_460371	(ssaG) type III secretion system needle filament protein SsaG [TTSS(SPI-2 encode) (VF0321)] [Salmonella enterica subsp. enterica serovar Typhimurium str. LT2]
/home/mikra/workflow/bacteria/salmonela/consensus/H-SM19/contigs.fa	NODE_1_length_598007_cov_45.517975	555966	556193	+	ssaH	1-228/228		0/0	100	99.56	vfdb	NP_460372	(ssaH) type III secretion system protein SsaH [TTSS(SPI-2 encode) (VF0321)] [Salmonella enterica subsp. enterica serovar Typhimurium str. LT2]
/home/mikra/workflow/bacteria/salmonela/consensus/H-SM19/contigs.fa	NODE_1_length_598007_cov_45.517975	556205	556453	+	ssaI	1-249/249		0/0	100	100	vfdb	NP_460373	(ssaI) type III secretion system inner rod protein SsaI [TTSS(SPI-2 encode) (VF0321)] [Salmonella enterica subsp. enterica serovar Typhimurium str. LT2]
/home/mikra/workflow/bacteria/salmonela/consensus/H-SM19/contigs.fa	NODE_1_length_598007_cov_45.517975	556450	557199	+	ssaJ	1-750/750		0/0	100	98.8	vfdb	NP_460374	(ssaJ) type III secretion system inner MS ring protein SsaJ [TTSS(SPI-2 encode) (VF0321)] [Salmonella enterica subsp. enterica serovar Typhimurium str. LT2]
/home/mikra/workflow/bacteria/salmonela/consensus/H-SM19/contigs.fa	NODE_1_length_598007_cov_45.517975	557762	558436	+	ssaK	1-675/675		0/0	100	99.11	vfdb	NP_460376	(ssaK) type III secretion system stator SsaK [TTSS(SPI-2 encode) (VF0321)] [Salmonella enterica subsp. enterica serovar Typhimurium str. LT2]
/home/mikra/workflow/bacteria/salmonela/consensus/H-SM19/contigs.fa	NODE_1_length_598007_cov_45.517975	558402	559418	+	ssaL	1-1017/1017		0/0	100	99.11	vfdb	NP_460377	(ssaL) type III secretion system gatekeeper SsaL [TTSS(SPI-2 encode) (VF0321)] [Salmonella enterica subsp. enterica serovar Typhimurium str. LT2]
/home/mikra/workflow/bacteria/salmonela/consensus/H-SM19/contigs.fa	NODE_1_length_598007_cov_45.517975	559476	559844	+	ssaM	1-369/369		0/0	100	97.56	vfdb	NP_460378	(ssaM) type III secretion system protein SsaM [TTSS(SPI-2 encode) (VF0321)] [Salmonella enterica subsp. enterica serovar Typhimurium str. LT2]
/home/mikra/workflow/bacteria/salmonela/consensus/H-SM19/contigs.fa	NODE_1_length_598007_cov_45.517975	559829	561874	+	ssaV	1-2046/2046		0/0	100	98.92	vfdb	NP_460379	(ssaV) type III secretion system major export apparatus protein ssaV [TTSS(SPI-2 encode) (VF0321)] [Salmonella enterica subsp. enterica serovar Typhimurium str. LT2]
/home/mikra/workflow/bacteria/salmonela/consensus/H-SM19/contigs.fa	NODE_1_length_598007_cov_45.517975	561864	563165	+	ssaN	1-1302/1302		0/0	100	99	vfdb	NP_460380	(ssaN) type III secretion system ATPase SsaN [TTSS(SPI-2 encode) (VF0321)] [Salmonella enterica subsp. enterica serovar Typhimurium str. LT2]
/home/mikra/workflow/bacteria/salmonela/consensus/H-SM19/contigs.fa	NODE_1_length_598007_cov_45.517975	563168	563545	+	ssaO	1-378/378		0/0	100	97.09	vfdb	NP_460381	(ssaO) type III secretion system stalk protein SsaO [TTSS(SPI-2 encode) (VF0321)] [Salmonella enterica subsp. enterica serovar Typhimurium str. LT2]
/home/mikra/workflow/bacteria/salmonela/consensus/H-SM19/contigs.fa	NODE_1_length_598007_cov_45.517975	563526	563900	+	ssaP	1-375/375		0/0	100	99.47	vfdb	NP_460382	(ssaP) type III secretion system needle length regulator SsaP [TTSS(SPI-2 encode) (VF0321)] [Salmonella enterica subsp. enterica serovar Typhimurium str. LT2]
/home/mikra/workflow/bacteria/salmonela/consensus/H-SM19/contigs.fa	NODE_1_length_598007_cov_45.517975	563881	564849	+	ssaQ	1-969/969		0/0	100	98.66	vfdb	NP_460383	(ssaQ) type III secretion system C ring protein SsaQ [TTSS(SPI-2 encode) (VF0321)] [Salmonella enterica subsp. enterica serovar Typhimurium str. LT2]
/home/mikra/workflow/bacteria/salmonela/consensus/H-SM19/contigs.fa	NODE_1_length_598007_cov_45.517975	564917	565564	+	ssaR	1-648/648		0/0	100	99.69	vfdb	NP_460384	(ssaR) type III secretion system minor export apparatus protein SsaR [TTSS(SPI-2 encode) (VF0321)] [Salmonella enterica subsp. enterica serovar Typhimurium str. LT2]
/home/mikra/workflow/bacteria/salmonela/consensus/H-SM19/contigs.fa	NODE_1_length_598007_cov_45.517975	565561	565827	+	ssaS	1-267/267		0/0	100	100	vfdb	NP_460385	(ssaS) type III secretion system minor export apparatus protein SsaS [TTSS(SPI-2 encode) (VF0321)] [Salmonella enterica subsp. enterica serovar Typhimurium str. LT2]
/home/mikra/workflow/bacteria/salmonela/consensus/H-SM19/contigs.fa	NODE_1_length_598007_cov_45.517975	565828	566607	+	ssaT	1-780/780		0/0	100	97.44	vfdb	NP_460386	(ssaT) type III secretion system minor export apparatus protein SsaT [TTSS(SPI-2 encode) (VF0321)] [Salmonella enterica subsp. enterica serovar Typhimurium str. LT2]
/home/mikra/workflow/bacteria/salmonela/consensus/H-SM19/contigs.fa	NODE_1_length_598007_cov_45.517975	566604	567662	+	ssaU	1-1059/1059		0/0	100	98.68	vfdb	NP_460387	(ssaU) type III secretion system export apparatus switch protein SsaU [TTSS(SPI-2 encode) (VF0321)] [Salmonella enterica subsp. enterica serovar Typhimurium str. LT2]
/home/mikra/workflow/bacteria/salmonela/consensus/H-SM19/contigs.fa	NODE_21_length_68388_cov_42.024425	5139	5657	-	fimF	1-519/519		0/0	100	98.84	vfdb	NP_459543	(fimF) type I fimbriae adaptor protein FimF [Type 1 fimbriae (VF0102)] [Salmonella enterica subsp. enterica serovar Typhimurium str. LT2]
/home/mikra/workflow/bacteria/salmonela/consensus/H-SM19/contigs.fa	NODE_21_length_68388_cov_42.024425	5667	6674	-	fimH	1-1008/1008		0/0	100	98.31	vfdb	NP_459542	(fimH) type I fimbriae minor fimbrial subunit FimH adhesin [Type 1 fimbriae (VF0102)] [Salmonella enterica subsp. enterica serovar Typhimurium str. LT2]
/home/mikra/workflow/bacteria/salmonela/consensus/H-SM19/contigs.fa	NODE_21_length_68388_cov_42.024425	6689	9301	-	fimD	1-2613/2613		0/0	100	98.7	vfdb	NP_459541	(fimD) usher protein FimD [Type 1 fimbriae (VF0102)] [Salmonella enterica subsp. enterica serovar Typhimurium str. LT2]
/home/mikra/workflow/bacteria/salmonela/consensus/H-SM19/contigs.fa	NODE_21_length_68388_cov_42.024425	9332	10024	-	fimC	1-693/693		0/0	100	98.56	vfdb	NP_459540	(fimC) chaperone protein FimC [Type 1 fimbriae (VF0102)] [Salmonella enterica subsp. enterica serovar Typhimurium str. LT2]
/home/mikra/workflow/bacteria/salmonela/consensus/H-SM19/contigs.fa	NODE_21_length_68388_cov_42.024425	10068	10601	-	fimI	1-534/534		0/0	100	98.69	vfdb	NP_459539	(fimI) fimbrial protein internal segment [Type 1 fimbriae (VF0102)] [Salmonella enterica subsp. enterica serovar Typhimurium str. LT2]
/home/mikra/workflow/bacteria/salmonela/consensus/H-SM19/contigs.fa	NODE_23_length_67144_cov_41.820969	24690	25643	-	sseL	1-954/954		0/0	100	95.18	vfdb	NP_461229	(sseL) type III secretion system effector SseL deubiquitinase [SPI-2 encoded T3SS (SS021)] [Salmonella enterica subsp. enterica serovar Typhimurium str. LT2]
/home/mikra/workflow/bacteria/salmonela/consensus/H-SM19/contigs.fa	NODE_2_length_330271_cov_47.374437	137543	138175	-	steA	1-633/633		0/0	100	95.26	vfdb	NP_460542	(steA) type III secretion system effector SteA [SPI-1 encoded T3SS (SS010)] [Salmonella enterica subsp. enterica serovar Typhimurium str. LT2]
/home/mikra/workflow/bacteria/salmonela/consensus/H-SM19/contigs.fa	NODE_2_length_330271_cov_47.374437	160232	161182	+	sifB	1-951/951		0/0	100	98.84	vfdb	NP_460561	(sifB) type III secretion system effector SifB [SPI-2 encoded T3SS (SS021)] [Salmonella enterica subsp. enterica serovar Typhimurium str. LT2]
/home/mikra/workflow/bacteria/salmonela/consensus/H-SM19/contigs.fa	NODE_2_length_330271_cov_47.374437	187682	188083	+	steB	1-402/402		0/0	100	98.01	vfdb	AAL20547	(steB) type III secretion system effector SteB [SPI-1 encoded T3SS (SS010)] [Salmonella enterica subsp. enterica serovar Typhimurium str. LT2]
/home/mikra/workflow/bacteria/salmonela/consensus/H-SM19/contigs.fa	NODE_2_length_330271_cov_47.374437	189343	190569	+	sseJ	1-1227/1227		0/0	100	97.72	vfdb	NP_460590	(sseJ) type III secretion system effector SseJ glycerophospholipid:cholesterol acyltransferase [TTSS(SPI-2 encode) (VF0321)] [Salmonella enterica subsp. enterica serovar Typhimurium str. LT2]
/home/mikra/workflow/bacteria/salmonela/consensus/H-SM19/contigs.fa	NODE_2_length_330271_cov_47.374437	267161	268534	-	steC	1-1374/1374		0/0	100	96.36	vfdb	NP_460656	(steC) type III secretion system effector SteC [SPI-2 encoded T3SS (SS021)] [Salmonella enterica subsp. enterica serovar Typhimurium str. LT2]
/home/mikra/workflow/bacteria/salmonela/consensus/H-SM19/contigs.fa	NODE_3_length_307422_cov_44.842670	99406	100128	-	sopE2	1-723/723		0/0	100	98.06	vfdb	NP_460811	(sopE2) type III secretion system effector SopE2 guanine nucleotide exchange factor [TTSS(SPI-1 encode) (VF0116)] [Salmonella enterica subsp. enterica serovar Typhimurium str. LT2]
/home/mikra/workflow/bacteria/salmonela/consensus/H-SM19/contigs.fa	NODE_3_length_307422_cov_44.842670	285990	288338	+	sopA	1-2349/2349		0/0	100	98.72	vfdb	NP_461011	(sopA) type III secretion system effector SopA E3 ubiquitin ligase [TTSS(SPI-1 encode) (VF0116)] [Salmonella enterica subsp. enterica serovar Typhimurium str. LT2]
/home/mikra/workflow/bacteria/salmonela/consensus/H-SM19/contigs.fa	NODE_6_length_270882_cov_45.233695	39404	40312	-	avrA	1-909/909		0/0	100	99.89	vfdb	NP_461786	(avrA) type III secretion system effector AvrA acetyltransferease [TTSS(SPI-1 encode) (VF0116)] [Salmonella enterica subsp. enterica serovar Typhimurium str. LT2]
/home/mikra/workflow/bacteria/salmonela/consensus/H-SM19/contigs.fa	NODE_6_length_270882_cov_45.233695	42846	43298	-	orgC	1-453/453		0/0	100	98.45	vfdb	NP_461789	(orgC) type III secretion system effector OrgC [SPI-1 encoded T3SS (SS010)] [Salmonella enterica subsp. enterica serovar Typhimurium str. LT2]
/home/mikra/workflow/bacteria/salmonela/consensus/H-SM19/contigs.fa	NODE_6_length_270882_cov_45.233695	43295	43975	-	orgB	1-681/681		0/0	100	99.71	vfdb	NP_461790	(orgB) type III secretion system stator OrgB [TTSS(SPI-1 encode) (VF0116)] [Salmonella enterica subsp. enterica serovar Typhimurium str. LT2]
/home/mikra/workflow/bacteria/salmonela/consensus/H-SM19/contigs.fa	NODE_6_length_270882_cov_45.233695	43932	44531	-	orgA	1-600/600		0/0	100	99.33	vfdb	NP_461791	(orgA) type III secretion system accessory cytosolic protein OrgA [SPI-1 encoded T3SS (SS010)] [Salmonella enterica subsp. enterica serovar Typhimurium str. LT2]
/home/mikra/workflow/bacteria/salmonela/consensus/H-SM19/contigs.fa	NODE_6_length_270882_cov_45.233695	44503	45261	-	prgK	1-759/759		0/0	100	99.61	vfdb	NP_461792	(prgK) type III secretion system inner MS ring protein PrgK [TTSS(SPI-1 encode) (VF0116)] [Salmonella enterica subsp. enterica serovar Typhimurium str. LT2]
/home/mikra/workflow/bacteria/salmonela/consensus/H-SM19/contigs.fa	NODE_6_length_270882_cov_45.233695	45258	45563	-	prgJ	1-306/306		0/0	100	100	vfdb	NP_461793	(prgJ) type III secretion system inner rod protein PrgJ [TTSS(SPI-1 encode) (VF0116)] [Salmonella enterica subsp. enterica serovar Typhimurium str. LT2]
/home/mikra/workflow/bacteria/salmonela/consensus/H-SM19/contigs.fa	NODE_6_length_270882_cov_45.233695	45582	45824	-	prgI	1-243/243		0/0	100	97.53	vfdb	NP_461794	(prgI) type III secretion system needle filament protein PrgI [TTSS(SPI-1 encode) (VF0116)] [Salmonella enterica subsp. enterica serovar Typhimurium str. LT2]
/home/mikra/workflow/bacteria/salmonela/consensus/H-SM19/contigs.fa	NODE_6_length_270882_cov_45.233695	45849	47027	-	prgH	1-1179/1179		0/0	100	99.24	vfdb	NP_461795	(prgH) type III secretion system outer MS ring protein PrgH [TTSS(SPI-1 encode) (VF0116)] [Salmonella enterica subsp. enterica serovar Typhimurium str. LT2]
/home/mikra/workflow/bacteria/salmonela/consensus/H-SM19/contigs.fa	NODE_6_length_270882_cov_45.233695	51582	53213	-	sptP	1-1632/1632		0/0	100	99.27	vfdb	NP_461799	(sptP) type III secretion system effector SptP tyrosine phosphatase and GTPase-activating protein [TTSS(SPI-1 encode) (VF0116)] [Salmonella enterica subsp. enterica serovar Typhimurium str. LT2]
/home/mikra/workflow/bacteria/salmonela/consensus/H-SM19/contigs.fa	NODE_6_length_270882_cov_45.233695	53200	53592	-	sicP	1-393/393		0/0	100	99.49	vfdb	NP_461800	(sicP) chaparone for SptP [TTSS(SPI-1 encode) (VF0116)] [Salmonella enterica subsp. enterica serovar Typhimurium str. LT2]
/home/mikra/workflow/bacteria/salmonela/consensus/H-SM19/contigs.fa	NODE_6_length_270882_cov_45.233695	54190	56247	-	sipA/sspA	1-2058/2058		0/0	100	99.32	vfdb	NP_461803	(sipA/sspA) type III secretion system effector SipA actin polymerizing activity [TTSS(SPI-1 encode) (VF0116)] [Salmonella enterica subsp. enterica serovar Typhimurium str. LT2]
/home/mikra/workflow/bacteria/salmonela/consensus/H-SM19/contigs.fa	NODE_6_length_270882_cov_45.233695	56266	57297	-	sipD	1-1032/1032		0/0	100	99.22	vfdb	NP_461804	(sipD) type III secretion system hydrophilic translocator needle tip protein SipD [TTSS(SPI-1 encode) (VF0116)] [Salmonella enterica subsp. enterica serovar Typhimurium str. LT2]
/home/mikra/workflow/bacteria/salmonela/consensus/H-SM19/contigs.fa	NODE_6_length_270882_cov_45.233695	57368	58597	-	sipC/sspC	1-1230/1230		0/0	100	99.92	vfdb	NP_461805	(sipC/sspC) type III secretion system hydrophilic translocator pore protein SipC [TTSS(SPI-1 encode) (VF0116)] [Salmonella enterica subsp. enterica serovar Typhimurium str. LT2]
/home/mikra/workflow/bacteria/salmonela/consensus/H-SM19/contigs.fa	NODE_6_length_270882_cov_45.233695	58625	60406	-	sipB/sspB	1-1782/1782		0/0	100	99.16	vfdb	NP_461806	(sipB/sspB) type III secretion system hydrophilic translocator pore protein SipB [TTSS(SPI-1 encode) (VF0116)] [Salmonella enterica subsp. enterica serovar Typhimurium str. LT2]
/home/mikra/workflow/bacteria/salmonela/consensus/H-SM19/contigs.fa	NODE_6_length_270882_cov_45.233695	60409	60906	-	sicA	1-498/498		0/0	100	99.4	vfdb	NP_461807	(sicA) chaparone for SipC and SipB [TTSS(SPI-1 encode) (VF0116)] [Salmonella enterica subsp. enterica serovar Typhimurium str. LT2]
/home/mikra/workflow/bacteria/salmonela/consensus/H-SM19/contigs.fa	NODE_6_length_270882_cov_45.233695	61044	62114	-	spaS	1-1071/1071		0/0	100	98.97	vfdb	NP_461808	(spaS) type III secretion system export apparatus switch protein SpaS [TTSS(SPI-1 encode) (VF0116)] [Salmonella enterica subsp. enterica serovar Typhimurium str. LT2]
/home/mikra/workflow/bacteria/salmonela/consensus/H-SM19/contigs.fa	NODE_6_length_270882_cov_45.233695	62101	62892	-	spaR	1-792/792		0/0	100	99.24	vfdb	NP_461809	(spaR) type III secretion system minor export apparatus protein SpaR [TTSS(SPI-1 encode) (VF0116)] [Salmonella enterica subsp. enterica serovar Typhimurium str. LT2]
/home/mikra/workflow/bacteria/salmonela/consensus/H-SM19/contigs.fa	NODE_6_length_270882_cov_45.233695	62896	63156	-	spaQ	1-261/261		0/0	100	99.23	vfdb	NP_461810	(spaQ) type III secretion system minor export apparatus protein SpaQ [TTSS(SPI-1 encode) (VF0116)] [Salmonella enterica subsp. enterica serovar Typhimurium str. LT2]
/home/mikra/workflow/bacteria/salmonela/consensus/H-SM19/contigs.fa	NODE_6_length_270882_cov_45.233695	63182	63856	-	spaP	1-675/675		0/0	100	99.56	vfdb	NP_461811	(spaP) type III secretion system minor export apparatus protein SpaP [TTSS(SPI-1 encode) (VF0116)] [Salmonella enterica subsp. enterica serovar Typhimurium str. LT2]
/home/mikra/workflow/bacteria/salmonela/consensus/H-SM19/contigs.fa	NODE_6_length_270882_cov_45.233695	63846	64757	-	spaO	1-912/912		0/0	100	99.45	vfdb	NP_461812	(spaO) type III secretion system C ring protein SpaO [TTSS(SPI-1 encode) (VF0116)] [Salmonella enterica subsp. enterica serovar Typhimurium str. LT2]
/home/mikra/workflow/bacteria/salmonela/consensus/H-SM19/contigs.fa	NODE_6_length_270882_cov_45.233695	64757	65767	-	invJ	1-1011/1011		0/0	100	99.6	vfdb	NP_461813	(invJ) type III secretion system needle length regulator InvJ [TTSS(SPI-1 encode) (VF0116)] [Salmonella enterica subsp. enterica serovar Typhimurium str. LT2]
/home/mikra/workflow/bacteria/salmonela/consensus/H-SM19/contigs.fa	NODE_6_length_270882_cov_45.233695	65767	66210	-	invI	1-444/444		0/0	100	99.32	vfdb	NP_461814	(invI) type III secretion system stalk protein InvI [TTSS(SPI-1 encode) (VF0116)] [Salmonella enterica subsp. enterica serovar Typhimurium str. LT2]
/home/mikra/workflow/bacteria/salmonela/consensus/H-SM19/contigs.fa	NODE_6_length_270882_cov_45.233695	66188	67483	-	invC	1-1296/1296		0/0	100	99.31	vfdb	NP_461815	(invC) type III secretion system ATPase InvC [TTSS(SPI-1 encode) (VF0116)] [Salmonella enterica subsp. enterica serovar Typhimurium str. LT2]
/home/mikra/workflow/bacteria/salmonela/consensus/H-SM19/contigs.fa	NODE_6_length_270882_cov_45.233695	67480	67887	-	invB	1-408/408		0/0	100	98.78	vfdb	NP_461816	(invB) type III secretion system protein InvB [TTSS(SPI-1 encode) (VF0116)] [Salmonella enterica subsp. enterica serovar Typhimurium str. LT2]
/home/mikra/workflow/bacteria/salmonela/consensus/H-SM19/contigs.fa	NODE_6_length_270882_cov_45.233695	67911	69968	-	invA	1-2058/2058		0/0	100	98.88	vfdb	NP_461817	(invA) type III secretion system major export apparatus protein InvA [TTSS(SPI-1 encode) (VF0116)] [Salmonella enterica subsp. enterica serovar Typhimurium str. LT2]
/home/mikra/workflow/bacteria/salmonela/consensus/H-SM19/contigs.fa	NODE_6_length_270882_cov_45.233695	69993	71111	-	invE	1-1119/1119		0/0	100	99.37	vfdb	NP_461818	(invE) type III secretion system gatekeeper invE [TTSS(SPI-1 encode) (VF0116)] [Salmonella enterica subsp. enterica serovar Typhimurium str. LT2]
/home/mikra/workflow/bacteria/salmonela/consensus/H-SM19/contigs.fa	NODE_6_length_270882_cov_45.233695	71108	72796	-	invG	1-1689/1689		0/0	100	98.99	vfdb	NP_461819	(invG) type III secretion system secretin invG [TTSS(SPI-1 encode) (VF0116)] [Salmonella enterica subsp. enterica serovar Typhimurium str. LT2]
/home/mikra/workflow/bacteria/salmonela/consensus/H-SM19/contigs.fa	NODE_6_length_270882_cov_45.233695	72793	73443	-	invF	1-651/651		0/0	100	99.23	vfdb	NP_461820	(invF) type III secretion system regulatory protein InvF [TTSS(SPI-1 encode) (VF0116)] [Salmonella enterica subsp. enterica serovar Typhimurium str. LT2]
/home/mikra/workflow/bacteria/salmonela/consensus/H-SM19/contigs.fa	NODE_6_length_270882_cov_45.233695	73901	74344	+	invH	1-444/444		0/0	100	97.97	vfdb	NP_461821	(invH) type III secretion system pilotin invG [TTSS(SPI-1 encode) (VF0116)] [Salmonella enterica subsp. enterica serovar Typhimurium str. LT2]
/home/mikra/workflow/bacteria/salmonela/consensus/H-SM19/contigs.fa	NODE_6_length_270882_cov_45.233695	114790	115743	+	sopD	1-954/954		0/0	100	98.85	vfdb	NP_461866	(sopD) type III secretion system effector SopD [TTSS(SPI-1 encode) (VF0116)] [Salmonella enterica subsp. enterica serovar Typhimurium str. LT2]
/home/mikra/workflow/bacteria/salmonela/consensus/H-SM1/contigs.fa	NODE_10_length_202775_cov_13.200705	19085	21433	-	sopA	1-2349/2349		0/0	100	98.72	vfdb	NP_461011	(sopA) type III secretion system effector SopA E3 ubiquitin ligase [TTSS(SPI-1 encode) (VF0116)] [Salmonella enterica subsp. enterica serovar Typhimurium str. LT2]
/home/mikra/workflow/bacteria/salmonela/consensus/H-SM1/contigs.fa	NODE_13_length_171612_cov_12.864593	23244	24470	-	sseJ	1-1227/1227		0/0	100	97.72	vfdb	NP_460590	(sseJ) type III secretion system effector SseJ glycerophospholipid:cholesterol acyltransferase [TTSS(SPI-2 encode) (VF0321)] [Salmonella enterica subsp. enterica serovar Typhimurium str. LT2]
/home/mikra/workflow/bacteria/salmonela/consensus/H-SM1/contigs.fa	NODE_13_length_171612_cov_12.864593	25730	26131	-	steB	1-402/402		0/0	100	98.01	vfdb	AAL20547	(steB) type III secretion system effector SteB [SPI-1 encoded T3SS (SS010)] [Salmonella enterica subsp. enterica serovar Typhimurium str. LT2]
/home/mikra/workflow/bacteria/salmonela/consensus/H-SM1/contigs.fa	NODE_13_length_171612_cov_12.864593	52631	53581	-	sifB	1-951/951		0/0	100	98.84	vfdb	NP_460561	(sifB) type III secretion system effector SifB [SPI-2 encoded T3SS (SS021)] [Salmonella enterica subsp. enterica serovar Typhimurium str. LT2]
/home/mikra/workflow/bacteria/salmonela/consensus/H-SM1/contigs.fa	NODE_13_length_171612_cov_12.864593	75638	76270	+	steA	1-633/633		0/0	100	95.26	vfdb	NP_460542	(steA) type III secretion system effector SteA [SPI-1 encoded T3SS (SS010)] [Salmonella enterica subsp. enterica serovar Typhimurium str. LT2]
/home/mikra/workflow/bacteria/salmonela/consensus/H-SM1/contigs.fa	NODE_14_length_171482_cov_17.332456	47236	47931	+	mgtC	1-696/696		0/0	100	98.99	vfdb	NP_462663	(mgtC) Mg2+ transport protein [MgtBC (VF0106)] [Salmonella enterica subsp. enterica serovar Typhimurium str. LT2]
/home/mikra/workflow/bacteria/salmonela/consensus/H-SM1/contigs.fa	NODE_14_length_171482_cov_17.332456	48150	50876	+	mgtB	1-2727/2727		0/0	100	99.12	vfdb	NP_462662	(mgtB) Mg2+ transport protein [MgtBC (VF0106)] [Salmonella enterica subsp. enterica serovar Typhimurium str. LT2]
/home/mikra/workflow/bacteria/salmonela/consensus/H-SM1/contigs.fa	NODE_14_length_171482_cov_17.332456	54791	57658	-	misL	1-2868/2868		0/0	100	98.88	vfdb	NP_462656	(misL) putative autotransporter [MisL (VF0397)] [Salmonella enterica subsp. enterica serovar Typhimurium str. LT2]
/home/mikra/workflow/bacteria/salmonela/consensus/H-SM1/contigs.fa	NODE_15_length_163384_cov_13.465747	34191	36488	+	slrP	1-2298/2298		0/0	100	99.78	vfdb	NP_459778	(slrP) type III secretion system effector SlrP E3 ubiquitin ligase [TTSS(SPI-1 encode) (VF0116)] [Salmonella enterica subsp. enterica serovar Typhimurium str. LT2]
/home/mikra/workflow/bacteria/salmonela/consensus/H-SM1/contigs.fa	NODE_16_length_151211_cov_13.777323	100832	101878	-	sseK2	1-1047/1047		0/0	100	98.19	vfdb	NP_461081	(sseK2) type III secretion system effector SseK2 [SPI-2 encoded T3SS (SS021)] [Salmonella enterica subsp. enterica serovar Typhimurium str. LT2]
/home/mikra/workflow/bacteria/salmonela/consensus/H-SM1/contigs.fa	NODE_17_length_145726_cov_14.452877	39942	40838	-	mig-14	1-897/897		0/0	100	97.88	vfdb	NP_461708	(mig-14) antimicrobial peptide resistance protein Mig-14 [Mig-14 (VF0395)] [Salmonella enterica subsp. enterica serovar Typhimurium str. LT2]
/home/mikra/workflow/bacteria/salmonela/consensus/H-SM1/contigs.fa	NODE_17_length_145726_cov_14.452877	42579	43631	+	pipB2	1-1053/1053		0/0	100	94.59	vfdb	NP_461706	(pipB2) type III secretion system effector PipB3 [SPI-2 encoded T3SS (SS021)] [Salmonella enterica subsp. enterica serovar Typhimurium str. LT2]
/home/mikra/workflow/bacteria/salmonela/consensus/H-SM1/contigs.fa	NODE_1_length_388720_cov_13.253231	72224	73282	-	ssaU	1-1059/1059		0/0	100	98.68	vfdb	NP_460387	(ssaU) type III secretion system export apparatus switch protein SsaU [TTSS(SPI-2 encode) (VF0321)] [Salmonella enterica subsp. enterica serovar Typhimurium str. LT2]
/home/mikra/workflow/bacteria/salmonela/consensus/H-SM1/contigs.fa	NODE_1_length_388720_cov_13.253231	73279	74058	-	ssaT	1-780/780		0/0	100	97.44	vfdb	NP_460386	(ssaT) type III secretion system minor export apparatus protein SsaT [TTSS(SPI-2 encode) (VF0321)] [Salmonella enterica subsp. enterica serovar Typhimurium str. LT2]
/home/mikra/workflow/bacteria/salmonela/consensus/H-SM1/contigs.fa	NODE_1_length_388720_cov_13.253231	74059	74325	-	ssaS	1-267/267		0/0	100	100	vfdb	NP_460385	(ssaS) type III secretion system minor export apparatus protein SsaS [TTSS(SPI-2 encode) (VF0321)] [Salmonella enterica subsp. enterica serovar Typhimurium str. LT2]
/home/mikra/workflow/bacteria/salmonela/consensus/H-SM1/contigs.fa	NODE_1_length_388720_cov_13.253231	74322	74969	-	ssaR	1-648/648		0/0	100	99.69	vfdb	NP_460384	(ssaR) type III secretion system minor export apparatus protein SsaR [TTSS(SPI-2 encode) (VF0321)] [Salmonella enterica subsp. enterica serovar Typhimurium str. LT2]
/home/mikra/workflow/bacteria/salmonela/consensus/H-SM1/contigs.fa	NODE_1_length_388720_cov_13.253231	75037	76005	-	ssaQ	1-969/969		0/0	100	98.66	vfdb	NP_460383	(ssaQ) type III secretion system C ring protein SsaQ [TTSS(SPI-2 encode) (VF0321)] [Salmonella enterica subsp. enterica serovar Typhimurium str. LT2]
/home/mikra/workflow/bacteria/salmonela/consensus/H-SM1/contigs.fa	NODE_1_length_388720_cov_13.253231	75986	76360	-	ssaP	1-375/375		0/0	100	99.47	vfdb	NP_460382	(ssaP) type III secretion system needle length regulator SsaP [TTSS(SPI-2 encode) (VF0321)] [Salmonella enterica subsp. enterica serovar Typhimurium str. LT2]
/home/mikra/workflow/bacteria/salmonela/consensus/H-SM1/contigs.fa	NODE_1_length_388720_cov_13.253231	76341	76718	-	ssaO	1-378/378		0/0	100	97.09	vfdb	NP_460381	(ssaO) type III secretion system stalk protein SsaO [TTSS(SPI-2 encode) (VF0321)] [Salmonella enterica subsp. enterica serovar Typhimurium str. LT2]
/home/mikra/workflow/bacteria/salmonela/consensus/H-SM1/contigs.fa	NODE_1_length_388720_cov_13.253231	76721	78022	-	ssaN	1-1302/1302		0/0	100	99	vfdb	NP_460380	(ssaN) type III secretion system ATPase SsaN [TTSS(SPI-2 encode) (VF0321)] [Salmonella enterica subsp. enterica serovar Typhimurium str. LT2]
/home/mikra/workflow/bacteria/salmonela/consensus/H-SM1/contigs.fa	NODE_1_length_388720_cov_13.253231	78012	80057	-	ssaV	1-2046/2046		0/0	100	98.92	vfdb	NP_460379	(ssaV) type III secretion system major export apparatus protein ssaV [TTSS(SPI-2 encode) (VF0321)] [Salmonella enterica subsp. enterica serovar Typhimurium str. LT2]
/home/mikra/workflow/bacteria/salmonela/consensus/H-SM1/contigs.fa	NODE_1_length_388720_cov_13.253231	80042	80410	-	ssaM	1-369/369		0/0	100	97.56	vfdb	NP_460378	(ssaM) type III secretion system protein SsaM [TTSS(SPI-2 encode) (VF0321)] [Salmonella enterica subsp. enterica serovar Typhimurium str. LT2]
/home/mikra/workflow/bacteria/salmonela/consensus/H-SM1/contigs.fa	NODE_1_length_388720_cov_13.253231	80468	81484	-	ssaL	1-1017/1017		0/0	100	99.11	vfdb	NP_460377	(ssaL) type III secretion system gatekeeper SsaL [TTSS(SPI-2 encode) (VF0321)] [Salmonella enterica subsp. enterica serovar Typhimurium str. LT2]
/home/mikra/workflow/bacteria/salmonela/consensus/H-SM1/contigs.fa	NODE_1_length_388720_cov_13.253231	81450	82124	-	ssaK	1-675/675		0/0	100	99.11	vfdb	NP_460376	(ssaK) type III secretion system stator SsaK [TTSS(SPI-2 encode) (VF0321)] [Salmonella enterica subsp. enterica serovar Typhimurium str. LT2]
/home/mikra/workflow/bacteria/salmonela/consensus/H-SM1/contigs.fa	NODE_1_length_388720_cov_13.253231	82687	83436	-	ssaJ	1-750/750		0/0	100	98.8	vfdb	NP_460374	(ssaJ) type III secretion system inner MS ring protein SsaJ [TTSS(SPI-2 encode) (VF0321)] [Salmonella enterica subsp. enterica serovar Typhimurium str. LT2]
/home/mikra/workflow/bacteria/salmonela/consensus/H-SM1/contigs.fa	NODE_1_length_388720_cov_13.253231	83433	83681	-	ssaI	1-249/249		0/0	100	100	vfdb	NP_460373	(ssaI) type III secretion system inner rod protein SsaI [TTSS(SPI-2 encode) (VF0321)] [Salmonella enterica subsp. enterica serovar Typhimurium str. LT2]
/home/mikra/workflow/bacteria/salmonela/consensus/H-SM1/contigs.fa	NODE_1_length_388720_cov_13.253231	83693	83920	-	ssaH	1-228/228		0/0	100	99.56	vfdb	NP_460372	(ssaH) type III secretion system protein SsaH [TTSS(SPI-2 encode) (VF0321)] [Salmonella enterica subsp. enterica serovar Typhimurium str. LT2]
/home/mikra/workflow/bacteria/salmonela/consensus/H-SM1/contigs.fa	NODE_1_length_388720_cov_13.253231	83961	84176	-	ssaG	1-216/216		0/0	100	100	vfdb	NP_460371	(ssaG) type III secretion system needle filament protein SsaG [TTSS(SPI-2 encode) (VF0321)] [Salmonella enterica subsp. enterica serovar Typhimurium str. LT2]
/home/mikra/workflow/bacteria/salmonela/consensus/H-SM1/contigs.fa	NODE_1_length_388720_cov_13.253231	84270	84959	-	sseG	1-690/690		0/0	100	97.83	vfdb	NP_460370	(sseG) type III secretion system effector SseG [TTSS(SPI-2 encode) (VF0321)] [Salmonella enterica subsp. enterica serovar Typhimurium str. LT2]
/home/mikra/workflow/bacteria/salmonela/consensus/H-SM1/contigs.fa	NODE_1_length_388720_cov_13.253231	84956	85738	-	sseF	1-783/783		0/0	100	98.34	vfdb	NP_460369	(sseF) type III secretion system effector SseF [TTSS(SPI-2 encode) (VF0321)] [Salmonella enterica subsp. enterica serovar Typhimurium str. LT2]
/home/mikra/workflow/bacteria/salmonela/consensus/H-SM1/contigs.fa	NODE_1_length_388720_cov_13.253231	85754	86188	-	sscB	1-435/435		0/0	100	99.54	vfdb	NP_460368	(sscB) chaperone for sseF [SPI-2 encoded T3SS (SS021)] [Salmonella enterica subsp. enterica serovar Typhimurium str. LT2]
/home/mikra/workflow/bacteria/salmonela/consensus/H-SM1/contigs.fa	NODE_1_length_388720_cov_13.253231	86240	86656	-	sseE	1-417/417		0/0	100	99.52	vfdb	NP_460367	(sseE) type III secretion system effector SseE [TTSS(SPI-2 encode) (VF0321)] [Salmonella enterica subsp. enterica serovar Typhimurium str. LT2]
/home/mikra/workflow/bacteria/salmonela/consensus/H-SM1/contigs.fa	NODE_1_length_388720_cov_13.253231	86659	87246	-	sseD	1-588/588		0/0	100	97.28	vfdb	NP_460366	(sseD) type III secretion system hydrophilic translocator pore protein SseD [TTSS(SPI-2 encode) (VF0321)] [Salmonella enterica subsp. enterica serovar Typhimurium str. LT2]
/home/mikra/workflow/bacteria/salmonela/consensus/H-SM1/contigs.fa	NODE_1_length_388720_cov_13.253231	87262	88716	-	sseC	1-1455/1455		0/0	100	95.67	vfdb	NP_460365	(sseC) type III secretion system hydrophilic translocator pore protein SseC [TTSS(SPI-2 encode) (VF0321)] [Salmonella enterica subsp. enterica serovar Typhimurium str. LT2]
/home/mikra/workflow/bacteria/salmonela/consensus/H-SM1/contigs.fa	NODE_1_length_388720_cov_13.253231	88719	89192	-	sscA	1-474/474		0/0	100	96.83	vfdb	NP_460364	(sscA) chaperone for sseC [SPI-2 encoded T3SS (SS021)] [Salmonella enterica subsp. enterica serovar Typhimurium str. LT2]
/home/mikra/workflow/bacteria/salmonela/consensus/H-SM1/contigs.fa	NODE_1_length_388720_cov_13.253231	89189	89779	-	sseB	1-591/591		0/0	100	97.12	vfdb	NP_460363	(sseB) type III secretion system effector SseB [TTSS(SPI-2 encode) (VF0321)] [Salmonella enterica subsp. enterica serovar Typhimurium str. LT2]
/home/mikra/workflow/bacteria/salmonela/consensus/H-SM1/contigs.fa	NODE_1_length_388720_cov_13.253231	89786	90112	-	sseA	1-327/327		0/0	100	98.78	vfdb	NP_460362	(sseA) chaperone for sseB and sseD [TTSS(SPI-2 encode) (VF0321)] [Salmonella enterica subsp. enterica serovar Typhimurium str. LT2]
/home/mikra/workflow/bacteria/salmonela/consensus/H-SM1/contigs.fa	NODE_1_length_388720_cov_13.253231	90375	90617	-	ssaE	1-243/243		0/0	100	99.59	vfdb	NP_460361	(ssaE) chaperone for sseB [TTSS(SPI-2 encode) (VF0321)] [Salmonella enterica subsp. enterica serovar Typhimurium str. LT2]
/home/mikra/workflow/bacteria/salmonela/consensus/H-SM1/contigs.fa	NODE_1_length_388720_cov_13.253231	90625	91836	-	ssaD	1-1212/1212		0/0	100	99.09	vfdb	NP_460360	(ssaD) type III secretion system outer MS ring protein SsaD [TTSS(SPI-2 encode) (VF0321)] [Salmonella enterica subsp. enterica serovar Typhimurium str. LT2]
/home/mikra/workflow/bacteria/salmonela/consensus/H-SM1/contigs.fa	NODE_1_length_388720_cov_13.253231	91817	93310	-	ssaC	1-1494/1494		0/0	100	99	vfdb	NP_460359	(ssaC) type III secretion system secretin SsaC [TTSS(SPI-2 encode) (VF0321)] [Salmonella enterica subsp. enterica serovar Typhimurium str. LT2]
/home/mikra/workflow/bacteria/salmonela/consensus/H-SM1/contigs.fa	NODE_1_length_388720_cov_13.253231	93312	93713	-	spiC/ssaB	1-402/402		0/0	100	100	vfdb	NP_460358	(spiC/ssaB) type III secretion system protein SsaB [TTSS(SPI-2 encode) (VF0321)] [Salmonella enterica subsp. enterica serovar Typhimurium str. LT2]
/home/mikra/workflow/bacteria/salmonela/consensus/H-SM1/contigs.fa	NODE_1_length_388720_cov_13.253231	242447	243256	+	cdtB	1-810/810		0/0	100	99.75	vfdb	NP_456275	(cdtB) cytolethal distending toxin B [CdtB (VF0407)] [Salmonella enterica subsp. enterica serovar Typhi str. CT18]
/home/mikra/workflow/bacteria/salmonela/consensus/H-SM1/contigs.fa	NODE_1_length_388720_cov_13.253231	263170	264180	+	sifA	1-1011/1011		0/0	100	97.92	vfdb	NP_460194	(sifA) type III secretion system effector SifA N-terminal SKIP-binding domain C-terminal guanine nucleotide exchange factor activity [TTSS(SPI-2 encode) (VF0321)] [Salmonella enterica subsp. enterica serovar Typhimurium str. LT2]
/home/mikra/workflow/bacteria/salmonela/consensus/H-SM1/contigs.fa	NODE_1_length_388720_cov_13.253231	340238	340564	-	csgC	1-327/327		0/0	100	99.39	vfdb	NP_460116	(csgC) curli assembly protein CsgC [Agf (VF0103)] [Salmonella enterica subsp. enterica serovar Typhimurium str. LT2]
/home/mikra/workflow/bacteria/salmonela/consensus/H-SM1/contigs.fa	NODE_1_length_388720_cov_13.253231	340626	341081	-	csgA	1-456/456		0/0	100	100	vfdb	NP_460115	(csgA) curlin major subunit CsgA [Agf (VF0103)] [Salmonella enterica subsp. enterica serovar Typhimurium str. LT2]
/home/mikra/workflow/bacteria/salmonela/consensus/H-SM1/contigs.fa	NODE_1_length_388720_cov_13.253231	341123	341578	-	csgB	1-456/456		0/0	100	100	vfdb	NP_460114	(csgB) minor curlin subunit precursor curli nucleator protein CsgB [Agf (VF0103)] [Salmonella enterica subsp. enterica serovar Typhimurium str. LT2]
/home/mikra/workflow/bacteria/salmonela/consensus/H-SM1/contigs.fa	NODE_1_length_388720_cov_13.253231	342333	342983	+	csgD	1-651/651		0/0	100	99.08	vfdb	NP_460113	(csgD) DNA-binding transcriptional regulator CsgD [curli fibers/thin aggregative fimbriae (AGF) (AI094)] [Salmonella enterica subsp. enterica serovar Typhimurium str. LT2]
/home/mikra/workflow/bacteria/salmonela/consensus/H-SM1/contigs.fa	NODE_1_length_388720_cov_13.253231	342988	343383	+	csgE	1-396/396		0/0	100	100	vfdb	NP_460112	(csgE) curli production assembly/transport protein CsgE [Agf (VF0103)] [Salmonella enterica subsp. enterica serovar Typhimurium str. LT2]
/home/mikra/workflow/bacteria/salmonela/consensus/H-SM1/contigs.fa	NODE_1_length_388720_cov_13.253231	343410	343826	+	csgF	1-417/417		0/0	100	99.76	vfdb	NP_460111	(csgF) curli production assembly/transport protein CsgF [Agf (VF0103)] [Salmonella enterica subsp. enterica serovar Typhimurium str. LT2]
/home/mikra/workflow/bacteria/salmonela/consensus/H-SM1/contigs.fa	NODE_1_length_388720_cov_13.253231	343853	344686	+	csgG	1-834/834		0/0	100	99.4	vfdb	NP_460110	(csgG) curli production assembly/transport protein CsgG [Agf (VF0103)] [Salmonella enterica subsp. enterica serovar Typhimurium str. LT2]
/home/mikra/workflow/bacteria/salmonela/consensus/H-SM1/contigs.fa	NODE_21_length_87335_cov_13.390204	5005	6690	+	sopB/sigD	1-1686/1686		0/0	100	99.05	vfdb	NP_460064	(sopB/sigD) type III secretion system effector SopB phosphoinositide phosphatase [TTSS(SPI-1 encode) (VF0116)] [Salmonella enterica subsp. enterica serovar Typhimurium str. LT2]
/home/mikra/workflow/bacteria/salmonela/consensus/H-SM1/contigs.fa	NODE_21_length_87335_cov_13.390204	8026	8901	+	pipB	1-876/876		0/0	100	99.09	vfdb	NP_460061	(pipB) type III secretion system effector PipB [SPI-2 encoded T3SS (SS021)] [Salmonella enterica subsp. enterica serovar Typhimurium str. LT2]
/home/mikra/workflow/bacteria/salmonela/consensus/H-SM1/contigs.fa	NODE_21_length_87335_cov_13.390204	80716	81675	-	sopD2	1-960/960		0/0	100	97.08	vfdb	NP_459947	(sopD2) type III secretion system effector SopD2 [SPI-2 encoded T3SS (SS021)] [Salmonella enterica subsp. enterica serovar Typhimurium str. LT2]
/home/mikra/workflow/bacteria/salmonela/consensus/H-SM1/contigs.fa	NODE_24_length_68388_cov_13.776023	5139	5657	-	fimF	1-519/519		0/0	100	98.84	vfdb	NP_459543	(fimF) type I fimbriae adaptor protein FimF [Type 1 fimbriae (VF0102)] [Salmonella enterica subsp. enterica serovar Typhimurium str. LT2]
/home/mikra/workflow/bacteria/salmonela/consensus/H-SM1/contigs.fa	NODE_24_length_68388_cov_13.776023	5667	6674	-	fimH	1-1008/1008		0/0	100	98.31	vfdb	NP_459542	(fimH) type I fimbriae minor fimbrial subunit FimH adhesin [Type 1 fimbriae (VF0102)] [Salmonella enterica subsp. enterica serovar Typhimurium str. LT2]
/home/mikra/workflow/bacteria/salmonela/consensus/H-SM1/contigs.fa	NODE_24_length_68388_cov_13.776023	6689	9301	-	fimD	1-2613/2613		0/0	100	98.7	vfdb	NP_459541	(fimD) usher protein FimD [Type 1 fimbriae (VF0102)] [Salmonella enterica subsp. enterica serovar Typhimurium str. LT2]
/home/mikra/workflow/bacteria/salmonela/consensus/H-SM1/contigs.fa	NODE_24_length_68388_cov_13.776023	9332	10024	-	fimC	1-693/693		0/0	100	98.56	vfdb	NP_459540	(fimC) chaperone protein FimC [Type 1 fimbriae (VF0102)] [Salmonella enterica subsp. enterica serovar Typhimurium str. LT2]
/home/mikra/workflow/bacteria/salmonela/consensus/H-SM1/contigs.fa	NODE_24_length_68388_cov_13.776023	10068	10601	-	fimI	1-534/534		0/0	100	98.69	vfdb	NP_459539	(fimI) fimbrial protein internal segment [Type 1 fimbriae (VF0102)] [Salmonella enterica subsp. enterica serovar Typhimurium str. LT2]
/home/mikra/workflow/bacteria/salmonela/consensus/H-SM1/contigs.fa	NODE_25_length_61778_cov_13.347034	36135	37088	+	sseL	1-954/954		0/0	100	95.18	vfdb	NP_461229	(sseL) type III secretion system effector SseL deubiquitinase [SPI-2 encoded T3SS (SS021)] [Salmonella enterica subsp. enterica serovar Typhimurium str. LT2]
/home/mikra/workflow/bacteria/salmonela/consensus/H-SM1/contigs.fa	NODE_6_length_219926_cov_14.367315	104184	105137	-	sopD	1-954/954		0/0	100	98.85	vfdb	NP_461866	(sopD) type III secretion system effector SopD [TTSS(SPI-1 encode) (VF0116)] [Salmonella enterica subsp. enterica serovar Typhimurium str. LT2]
/home/mikra/workflow/bacteria/salmonela/consensus/H-SM1/contigs.fa	NODE_6_length_219926_cov_14.367315	145583	146026	-	invH	1-444/444		0/0	100	97.97	vfdb	NP_461821	(invH) type III secretion system pilotin invG [TTSS(SPI-1 encode) (VF0116)] [Salmonella enterica subsp. enterica serovar Typhimurium str. LT2]
/home/mikra/workflow/bacteria/salmonela/consensus/H-SM1/contigs.fa	NODE_6_length_219926_cov_14.367315	146484	147134	+	invF	1-651/651		0/0	100	99.23	vfdb	NP_461820	(invF) type III secretion system regulatory protein InvF [TTSS(SPI-1 encode) (VF0116)] [Salmonella enterica subsp. enterica serovar Typhimurium str. LT2]
/home/mikra/workflow/bacteria/salmonela/consensus/H-SM1/contigs.fa	NODE_6_length_219926_cov_14.367315	147131	148819	+	invG	1-1689/1689		0/0	100	98.99	vfdb	NP_461819	(invG) type III secretion system secretin invG [TTSS(SPI-1 encode) (VF0116)] [Salmonella enterica subsp. enterica serovar Typhimurium str. LT2]
/home/mikra/workflow/bacteria/salmonela/consensus/H-SM1/contigs.fa	NODE_6_length_219926_cov_14.367315	148816	149934	+	invE	1-1119/1119		0/0	100	99.37	vfdb	NP_461818	(invE) type III secretion system gatekeeper invE [TTSS(SPI-1 encode) (VF0116)] [Salmonella enterica subsp. enterica serovar Typhimurium str. LT2]
/home/mikra/workflow/bacteria/salmonela/consensus/H-SM1/contigs.fa	NODE_6_length_219926_cov_14.367315	149959	152016	+	invA	1-2058/2058		0/0	100	98.88	vfdb	NP_461817	(invA) type III secretion system major export apparatus protein InvA [TTSS(SPI-1 encode) (VF0116)] [Salmonella enterica subsp. enterica serovar Typhimurium str. LT2]
/home/mikra/workflow/bacteria/salmonela/consensus/H-SM1/contigs.fa	NODE_6_length_219926_cov_14.367315	152040	152447	+	invB	1-408/408		0/0	100	98.78	vfdb	NP_461816	(invB) type III secretion system protein InvB [TTSS(SPI-1 encode) (VF0116)] [Salmonella enterica subsp. enterica serovar Typhimurium str. LT2]
/home/mikra/workflow/bacteria/salmonela/consensus/H-SM1/contigs.fa	NODE_6_length_219926_cov_14.367315	152444	153739	+	invC	1-1296/1296		0/0	100	99.31	vfdb	NP_461815	(invC) type III secretion system ATPase InvC [TTSS(SPI-1 encode) (VF0116)] [Salmonella enterica subsp. enterica serovar Typhimurium str. LT2]
/home/mikra/workflow/bacteria/salmonela/consensus/H-SM1/contigs.fa	NODE_6_length_219926_cov_14.367315	153717	154160	+	invI	1-444/444		0/0	100	99.32	vfdb	NP_461814	(invI) type III secretion system stalk protein InvI [TTSS(SPI-1 encode) (VF0116)] [Salmonella enterica subsp. enterica serovar Typhimurium str. LT2]
/home/mikra/workflow/bacteria/salmonela/consensus/H-SM1/contigs.fa	NODE_6_length_219926_cov_14.367315	154160	155170	+	invJ	1-1011/1011		0/0	100	99.6	vfdb	NP_461813	(invJ) type III secretion system needle length regulator InvJ [TTSS(SPI-1 encode) (VF0116)] [Salmonella enterica subsp. enterica serovar Typhimurium str. LT2]
/home/mikra/workflow/bacteria/salmonela/consensus/H-SM1/contigs.fa	NODE_6_length_219926_cov_14.367315	155170	156081	+	spaO	1-912/912		0/0	100	99.45	vfdb	NP_461812	(spaO) type III secretion system C ring protein SpaO [TTSS(SPI-1 encode) (VF0116)] [Salmonella enterica subsp. enterica serovar Typhimurium str. LT2]
/home/mikra/workflow/bacteria/salmonela/consensus/H-SM1/contigs.fa	NODE_6_length_219926_cov_14.367315	156071	156745	+	spaP	1-675/675		0/0	100	99.56	vfdb	NP_461811	(spaP) type III secretion system minor export apparatus protein SpaP [TTSS(SPI-1 encode) (VF0116)] [Salmonella enterica subsp. enterica serovar Typhimurium str. LT2]
/home/mikra/workflow/bacteria/salmonela/consensus/H-SM1/contigs.fa	NODE_6_length_219926_cov_14.367315	156771	157031	+	spaQ	1-261/261		0/0	100	99.23	vfdb	NP_461810	(spaQ) type III secretion system minor export apparatus protein SpaQ [TTSS(SPI-1 encode) (VF0116)] [Salmonella enterica subsp. enterica serovar Typhimurium str. LT2]
/home/mikra/workflow/bacteria/salmonela/consensus/H-SM1/contigs.fa	NODE_6_length_219926_cov_14.367315	157035	157826	+	spaR	1-792/792		0/0	100	99.24	vfdb	NP_461809	(spaR) type III secretion system minor export apparatus protein SpaR [TTSS(SPI-1 encode) (VF0116)] [Salmonella enterica subsp. enterica serovar Typhimurium str. LT2]
/home/mikra/workflow/bacteria/salmonela/consensus/H-SM1/contigs.fa	NODE_6_length_219926_cov_14.367315	157813	158883	+	spaS	1-1071/1071		0/0	100	98.97	vfdb	NP_461808	(spaS) type III secretion system export apparatus switch protein SpaS [TTSS(SPI-1 encode) (VF0116)] [Salmonella enterica subsp. enterica serovar Typhimurium str. LT2]
/home/mikra/workflow/bacteria/salmonela/consensus/H-SM1/contigs.fa	NODE_6_length_219926_cov_14.367315	159021	159518	+	sicA	1-498/498		0/0	100	99.4	vfdb	NP_461807	(sicA) chaparone for SipC and SipB [TTSS(SPI-1 encode) (VF0116)] [Salmonella enterica subsp. enterica serovar Typhimurium str. LT2]
/home/mikra/workflow/bacteria/salmonela/consensus/H-SM1/contigs.fa	NODE_6_length_219926_cov_14.367315	159521	161302	+	sipB/sspB	1-1782/1782		0/0	100	99.16	vfdb	NP_461806	(sipB/sspB) type III secretion system hydrophilic translocator pore protein SipB [TTSS(SPI-1 encode) (VF0116)] [Salmonella enterica subsp. enterica serovar Typhimurium str. LT2]
/home/mikra/workflow/bacteria/salmonela/consensus/H-SM1/contigs.fa	NODE_6_length_219926_cov_14.367315	161330	162559	+	sipC/sspC	1-1230/1230		0/0	100	99.92	vfdb	NP_461805	(sipC/sspC) type III secretion system hydrophilic translocator pore protein SipC [TTSS(SPI-1 encode) (VF0116)] [Salmonella enterica subsp. enterica serovar Typhimurium str. LT2]
/home/mikra/workflow/bacteria/salmonela/consensus/H-SM1/contigs.fa	NODE_6_length_219926_cov_14.367315	162630	163661	+	sipD	1-1032/1032		0/0	100	99.22	vfdb	NP_461804	(sipD) type III secretion system hydrophilic translocator needle tip protein SipD [TTSS(SPI-1 encode) (VF0116)] [Salmonella enterica subsp. enterica serovar Typhimurium str. LT2]
/home/mikra/workflow/bacteria/salmonela/consensus/H-SM1/contigs.fa	NODE_6_length_219926_cov_14.367315	163680	165737	+	sipA/sspA	1-2058/2058		0/0	100	99.32	vfdb	NP_461803	(sipA/sspA) type III secretion system effector SipA actin polymerizing activity [TTSS(SPI-1 encode) (VF0116)] [Salmonella enterica subsp. enterica serovar Typhimurium str. LT2]
/home/mikra/workflow/bacteria/salmonela/consensus/H-SM1/contigs.fa	NODE_6_length_219926_cov_14.367315	166335	166727	+	sicP	1-393/393		0/0	100	99.49	vfdb	NP_461800	(sicP) chaparone for SptP [TTSS(SPI-1 encode) (VF0116)] [Salmonella enterica subsp. enterica serovar Typhimurium str. LT2]
/home/mikra/workflow/bacteria/salmonela/consensus/H-SM1/contigs.fa	NODE_6_length_219926_cov_14.367315	166714	168345	+	sptP	1-1632/1632		0/0	100	99.27	vfdb	NP_461799	(sptP) type III secretion system effector SptP tyrosine phosphatase and GTPase-activating protein [TTSS(SPI-1 encode) (VF0116)] [Salmonella enterica subsp. enterica serovar Typhimurium str. LT2]
/home/mikra/workflow/bacteria/salmonela/consensus/H-SM1/contigs.fa	NODE_6_length_219926_cov_14.367315	172900	174078	+	prgH	1-1179/1179		0/0	100	99.24	vfdb	NP_461795	(prgH) type III secretion system outer MS ring protein PrgH [TTSS(SPI-1 encode) (VF0116)] [Salmonella enterica subsp. enterica serovar Typhimurium str. LT2]
/home/mikra/workflow/bacteria/salmonela/consensus/H-SM1/contigs.fa	NODE_6_length_219926_cov_14.367315	174103	174345	+	prgI	1-243/243		0/0	100	97.53	vfdb	NP_461794	(prgI) type III secretion system needle filament protein PrgI [TTSS(SPI-1 encode) (VF0116)] [Salmonella enterica subsp. enterica serovar Typhimurium str. LT2]
/home/mikra/workflow/bacteria/salmonela/consensus/H-SM1/contigs.fa	NODE_6_length_219926_cov_14.367315	174364	174669	+	prgJ	1-306/306		0/0	100	100	vfdb	NP_461793	(prgJ) type III secretion system inner rod protein PrgJ [TTSS(SPI-1 encode) (VF0116)] [Salmonella enterica subsp. enterica serovar Typhimurium str. LT2]
/home/mikra/workflow/bacteria/salmonela/consensus/H-SM1/contigs.fa	NODE_6_length_219926_cov_14.367315	174666	175424	+	prgK	1-759/759		0/0	100	99.61	vfdb	NP_461792	(prgK) type III secretion system inner MS ring protein PrgK [TTSS(SPI-1 encode) (VF0116)] [Salmonella enterica subsp. enterica serovar Typhimurium str. LT2]
/home/mikra/workflow/bacteria/salmonela/consensus/H-SM1/contigs.fa	NODE_6_length_219926_cov_14.367315	175396	175995	+	orgA	1-600/600		0/0	100	99.33	vfdb	NP_461791	(orgA) type III secretion system accessory cytosolic protein OrgA [SPI-1 encoded T3SS (SS010)] [Salmonella enterica subsp. enterica serovar Typhimurium str. LT2]
/home/mikra/workflow/bacteria/salmonela/consensus/H-SM1/contigs.fa	NODE_6_length_219926_cov_14.367315	175952	176632	+	orgB	1-681/681		0/0	100	99.71	vfdb	NP_461790	(orgB) type III secretion system stator OrgB [TTSS(SPI-1 encode) (VF0116)] [Salmonella enterica subsp. enterica serovar Typhimurium str. LT2]
/home/mikra/workflow/bacteria/salmonela/consensus/H-SM1/contigs.fa	NODE_6_length_219926_cov_14.367315	176629	177081	+	orgC	1-453/453		0/0	100	98.45	vfdb	NP_461789	(orgC) type III secretion system effector OrgC [SPI-1 encoded T3SS (SS010)] [Salmonella enterica subsp. enterica serovar Typhimurium str. LT2]
/home/mikra/workflow/bacteria/salmonela/consensus/H-SM1/contigs.fa	NODE_6_length_219926_cov_14.367315	179615	180523	+	avrA	1-909/909		0/0	100	99.89	vfdb	NP_461786	(avrA) type III secretion system effector AvrA acetyltransferease [TTSS(SPI-1 encode) (VF0116)] [Salmonella enterica subsp. enterica serovar Typhimurium str. LT2]
/home/mikra/workflow/bacteria/salmonela/consensus/H-SM1/contigs.fa	NODE_7_length_219822_cov_13.028853	52742	54115	-	steC	1-1374/1374		0/0	100	96.36	vfdb	NP_460656	(steC) type III secretion system effector SteC [SPI-2 encoded T3SS (SS021)] [Salmonella enterica subsp. enterica serovar Typhimurium str. LT2]
/home/mikra/workflow/bacteria/salmonela/consensus/H-SM1/contigs.fa	NODE_7_length_219822_cov_13.028853	215043	215765	-	sopE2	1-723/723		0/0	100	98.06	vfdb	NP_460811	(sopE2) type III secretion system effector SopE2 guanine nucleotide exchange factor [TTSS(SPI-1 encode) (VF0116)] [Salmonella enterica subsp. enterica serovar Typhimurium str. LT2]
/home/mikra/workflow/bacteria/salmonela/consensus/H-SM1/contigs.fa	NODE_8_length_216465_cov_13.913072	96549	98741	+	sinH	1-2193/2193		0/0	100	95.67	vfdb	NP_461452	(sinH) intimin-like protein [SinH (VF0400)] [Salmonella enterica subsp. enterica serovar Typhimurium str. LT2]
/home/mikra/workflow/bacteria/salmonela/consensus/H-SM20/contigs.fa	NODE_12_length_171403_cov_50.055735	128949	129902	-	sseL	1-954/954		0/0	100	95.18	vfdb	NP_461229	(sseL) type III secretion system effector SseL deubiquitinase [SPI-2 encoded T3SS (SS021)] [Salmonella enterica subsp. enterica serovar Typhimurium str. LT2]
/home/mikra/workflow/bacteria/salmonela/consensus/H-SM20/contigs.fa	NODE_13_length_150385_cov_50.575208	49334	50380	+	sseK2	1-1047/1047		0/0	100	98.19	vfdb	NP_461081	(sseK2) type III secretion system effector SseK2 [SPI-2 encoded T3SS (SS021)] [Salmonella enterica subsp. enterica serovar Typhimurium str. LT2]
/home/mikra/workflow/bacteria/salmonela/consensus/H-SM20/contigs.fa	NODE_14_length_145608_cov_52.543280	102096	103148	-	pipB2	1-1053/1053		0/0	100	94.59	vfdb	NP_461706	(pipB2) type III secretion system effector PipB3 [SPI-2 encoded T3SS (SS021)] [Salmonella enterica subsp. enterica serovar Typhimurium str. LT2]
/home/mikra/workflow/bacteria/salmonela/consensus/H-SM20/contigs.fa	NODE_14_length_145608_cov_52.543280	104889	105785	+	mig-14	1-897/897		0/0	100	97.88	vfdb	NP_461708	(mig-14) antimicrobial peptide resistance protein Mig-14 [Mig-14 (VF0395)] [Salmonella enterica subsp. enterica serovar Typhimurium str. LT2]
/home/mikra/workflow/bacteria/salmonela/consensus/H-SM20/contigs.fa	NODE_17_length_129774_cov_53.105212	48062	48757	+	mgtC	1-696/696		0/0	100	98.99	vfdb	NP_462663	(mgtC) Mg2+ transport protein [MgtBC (VF0106)] [Salmonella enterica subsp. enterica serovar Typhimurium str. LT2]
/home/mikra/workflow/bacteria/salmonela/consensus/H-SM20/contigs.fa	NODE_17_length_129774_cov_53.105212	48976	51702	+	mgtB	1-2727/2727		0/0	100	99.12	vfdb	NP_462662	(mgtB) Mg2+ transport protein [MgtBC (VF0106)] [Salmonella enterica subsp. enterica serovar Typhimurium str. LT2]
/home/mikra/workflow/bacteria/salmonela/consensus/H-SM20/contigs.fa	NODE_17_length_129774_cov_53.105212	55617	58484	-	misL	1-2868/2868		0/0	100	98.88	vfdb	NP_462656	(misL) putative autotransporter [MisL (VF0397)] [Salmonella enterica subsp. enterica serovar Typhimurium str. LT2]
/home/mikra/workflow/bacteria/salmonela/consensus/H-SM20/contigs.fa	NODE_1_length_598007_cov_50.934901	33933	36230	+	slrP	1-2298/2298		0/0	100	99.78	vfdb	NP_459778	(slrP) type III secretion system effector SlrP E3 ubiquitin ligase [TTSS(SPI-1 encode) (VF0116)] [Salmonella enterica subsp. enterica serovar Typhimurium str. LT2]
/home/mikra/workflow/bacteria/salmonela/consensus/H-SM20/contigs.fa	NODE_1_length_598007_cov_50.934901	169388	170347	+	sopD2	1-960/960		0/0	100	97.08	vfdb	NP_459947	(sopD2) type III secretion system effector SopD2 [SPI-2 encoded T3SS (SS021)] [Salmonella enterica subsp. enterica serovar Typhimurium str. LT2]
/home/mikra/workflow/bacteria/salmonela/consensus/H-SM20/contigs.fa	NODE_1_length_598007_cov_50.934901	242162	243037	-	pipB	1-876/876		0/0	100	99.09	vfdb	NP_460061	(pipB) type III secretion system effector PipB [SPI-2 encoded T3SS (SS021)] [Salmonella enterica subsp. enterica serovar Typhimurium str. LT2]
/home/mikra/workflow/bacteria/salmonela/consensus/H-SM20/contigs.fa	NODE_1_length_598007_cov_50.934901	244373	246058	-	sopB/sigD	1-1686/1686		0/0	100	99.05	vfdb	NP_460064	(sopB/sigD) type III secretion system effector SopB phosphoinositide phosphatase [TTSS(SPI-1 encode) (VF0116)] [Salmonella enterica subsp. enterica serovar Typhimurium str. LT2]
/home/mikra/workflow/bacteria/salmonela/consensus/H-SM20/contigs.fa	NODE_1_length_598007_cov_50.934901	295200	296033	-	csgG	1-834/834		0/0	100	99.4	vfdb	NP_460110	(csgG) curli production assembly/transport protein CsgG [Agf (VF0103)] [Salmonella enterica subsp. enterica serovar Typhimurium str. LT2]
/home/mikra/workflow/bacteria/salmonela/consensus/H-SM20/contigs.fa	NODE_1_length_598007_cov_50.934901	296060	296476	-	csgF	1-417/417		0/0	100	99.76	vfdb	NP_460111	(csgF) curli production assembly/transport protein CsgF [Agf (VF0103)] [Salmonella enterica subsp. enterica serovar Typhimurium str. LT2]
/home/mikra/workflow/bacteria/salmonela/consensus/H-SM20/contigs.fa	NODE_1_length_598007_cov_50.934901	296503	296898	-	csgE	1-396/396		0/0	100	100	vfdb	NP_460112	(csgE) curli production assembly/transport protein CsgE [Agf (VF0103)] [Salmonella enterica subsp. enterica serovar Typhimurium str. LT2]
/home/mikra/workflow/bacteria/salmonela/consensus/H-SM20/contigs.fa	NODE_1_length_598007_cov_50.934901	296903	297553	-	csgD	1-651/651		0/0	100	99.08	vfdb	NP_460113	(csgD) DNA-binding transcriptional regulator CsgD [curli fibers/thin aggregative fimbriae (AGF) (AI094)] [Salmonella enterica subsp. enterica serovar Typhimurium str. LT2]
/home/mikra/workflow/bacteria/salmonela/consensus/H-SM20/contigs.fa	NODE_1_length_598007_cov_50.934901	298308	298763	+	csgB	1-456/456		0/0	100	100	vfdb	NP_460114	(csgB) minor curlin subunit precursor curli nucleator protein CsgB [Agf (VF0103)] [Salmonella enterica subsp. enterica serovar Typhimurium str. LT2]
/home/mikra/workflow/bacteria/salmonela/consensus/H-SM20/contigs.fa	NODE_1_length_598007_cov_50.934901	298805	299260	+	csgA	1-456/456		0/0	100	100	vfdb	NP_460115	(csgA) curlin major subunit CsgA [Agf (VF0103)] [Salmonella enterica subsp. enterica serovar Typhimurium str. LT2]
/home/mikra/workflow/bacteria/salmonela/consensus/H-SM20/contigs.fa	NODE_1_length_598007_cov_50.934901	299322	299648	+	csgC	1-327/327		0/0	100	99.39	vfdb	NP_460116	(csgC) curli assembly protein CsgC [Agf (VF0103)] [Salmonella enterica subsp. enterica serovar Typhimurium str. LT2]
/home/mikra/workflow/bacteria/salmonela/consensus/H-SM20/contigs.fa	NODE_1_length_598007_cov_50.934901	375706	376716	-	sifA	1-1011/1011		0/0	100	97.92	vfdb	NP_460194	(sifA) type III secretion system effector SifA N-terminal SKIP-binding domain C-terminal guanine nucleotide exchange factor activity [TTSS(SPI-2 encode) (VF0321)] [Salmonella enterica subsp. enterica serovar Typhimurium str. LT2]
/home/mikra/workflow/bacteria/salmonela/consensus/H-SM20/contigs.fa	NODE_1_length_598007_cov_50.934901	396630	397439	-	cdtB	1-810/810		0/0	100	99.75	vfdb	NP_456275	(cdtB) cytolethal distending toxin B [CdtB (VF0407)] [Salmonella enterica subsp. enterica serovar Typhi str. CT18]
/home/mikra/workflow/bacteria/salmonela/consensus/H-SM20/contigs.fa	NODE_1_length_598007_cov_50.934901	546173	546574	+	spiC/ssaB	1-402/402		0/0	100	100	vfdb	NP_460358	(spiC/ssaB) type III secretion system protein SsaB [TTSS(SPI-2 encode) (VF0321)] [Salmonella enterica subsp. enterica serovar Typhimurium str. LT2]
/home/mikra/workflow/bacteria/salmonela/consensus/H-SM20/contigs.fa	NODE_1_length_598007_cov_50.934901	546576	548069	+	ssaC	1-1494/1494		0/0	100	99	vfdb	NP_460359	(ssaC) type III secretion system secretin SsaC [TTSS(SPI-2 encode) (VF0321)] [Salmonella enterica subsp. enterica serovar Typhimurium str. LT2]
/home/mikra/workflow/bacteria/salmonela/consensus/H-SM20/contigs.fa	NODE_1_length_598007_cov_50.934901	548050	549261	+	ssaD	1-1212/1212		0/0	100	99.09	vfdb	NP_460360	(ssaD) type III secretion system outer MS ring protein SsaD [TTSS(SPI-2 encode) (VF0321)] [Salmonella enterica subsp. enterica serovar Typhimurium str. LT2]
/home/mikra/workflow/bacteria/salmonela/consensus/H-SM20/contigs.fa	NODE_1_length_598007_cov_50.934901	549269	549511	+	ssaE	1-243/243		0/0	100	99.59	vfdb	NP_460361	(ssaE) chaperone for sseB [TTSS(SPI-2 encode) (VF0321)] [Salmonella enterica subsp. enterica serovar Typhimurium str. LT2]
/home/mikra/workflow/bacteria/salmonela/consensus/H-SM20/contigs.fa	NODE_1_length_598007_cov_50.934901	549774	550100	+	sseA	1-327/327		0/0	100	98.78	vfdb	NP_460362	(sseA) chaperone for sseB and sseD [TTSS(SPI-2 encode) (VF0321)] [Salmonella enterica subsp. enterica serovar Typhimurium str. LT2]
/home/mikra/workflow/bacteria/salmonela/consensus/H-SM20/contigs.fa	NODE_1_length_598007_cov_50.934901	550107	550697	+	sseB	1-591/591		0/0	100	97.12	vfdb	NP_460363	(sseB) type III secretion system effector SseB [TTSS(SPI-2 encode) (VF0321)] [Salmonella enterica subsp. enterica serovar Typhimurium str. LT2]
/home/mikra/workflow/bacteria/salmonela/consensus/H-SM20/contigs.fa	NODE_1_length_598007_cov_50.934901	550694	551167	+	sscA	1-474/474		0/0	100	96.83	vfdb	NP_460364	(sscA) chaperone for sseC [SPI-2 encoded T3SS (SS021)] [Salmonella enterica subsp. enterica serovar Typhimurium str. LT2]
/home/mikra/workflow/bacteria/salmonela/consensus/H-SM20/contigs.fa	NODE_1_length_598007_cov_50.934901	551170	552624	+	sseC	1-1455/1455		0/0	100	95.67	vfdb	NP_460365	(sseC) type III secretion system hydrophilic translocator pore protein SseC [TTSS(SPI-2 encode) (VF0321)] [Salmonella enterica subsp. enterica serovar Typhimurium str. LT2]
/home/mikra/workflow/bacteria/salmonela/consensus/H-SM20/contigs.fa	NODE_1_length_598007_cov_50.934901	552640	553227	+	sseD	1-588/588		0/0	100	97.28	vfdb	NP_460366	(sseD) type III secretion system hydrophilic translocator pore protein SseD [TTSS(SPI-2 encode) (VF0321)] [Salmonella enterica subsp. enterica serovar Typhimurium str. LT2]
/home/mikra/workflow/bacteria/salmonela/consensus/H-SM20/contigs.fa	NODE_1_length_598007_cov_50.934901	553230	553646	+	sseE	1-417/417		0/0	100	99.52	vfdb	NP_460367	(sseE) type III secretion system effector SseE [TTSS(SPI-2 encode) (VF0321)] [Salmonella enterica subsp. enterica serovar Typhimurium str. LT2]
/home/mikra/workflow/bacteria/salmonela/consensus/H-SM20/contigs.fa	NODE_1_length_598007_cov_50.934901	553698	554132	+	sscB	1-435/435		0/0	100	99.54	vfdb	NP_460368	(sscB) chaperone for sseF [SPI-2 encoded T3SS (SS021)] [Salmonella enterica subsp. enterica serovar Typhimurium str. LT2]
/home/mikra/workflow/bacteria/salmonela/consensus/H-SM20/contigs.fa	NODE_1_length_598007_cov_50.934901	554148	554930	+	sseF	1-783/783		0/0	100	98.34	vfdb	NP_460369	(sseF) type III secretion system effector SseF [TTSS(SPI-2 encode) (VF0321)] [Salmonella enterica subsp. enterica serovar Typhimurium str. LT2]
/home/mikra/workflow/bacteria/salmonela/consensus/H-SM20/contigs.fa	NODE_1_length_598007_cov_50.934901	554927	555616	+	sseG	1-690/690		0/0	100	97.83	vfdb	NP_460370	(sseG) type III secretion system effector SseG [TTSS(SPI-2 encode) (VF0321)] [Salmonella enterica subsp. enterica serovar Typhimurium str. LT2]
/home/mikra/workflow/bacteria/salmonela/consensus/H-SM20/contigs.fa	NODE_1_length_598007_cov_50.934901	555710	555925	+	ssaG	1-216/216		0/0	100	100	vfdb	NP_460371	(ssaG) type III secretion system needle filament protein SsaG [TTSS(SPI-2 encode) (VF0321)] [Salmonella enterica subsp. enterica serovar Typhimurium str. LT2]
/home/mikra/workflow/bacteria/salmonela/consensus/H-SM20/contigs.fa	NODE_1_length_598007_cov_50.934901	555966	556193	+	ssaH	1-228/228		0/0	100	99.56	vfdb	NP_460372	(ssaH) type III secretion system protein SsaH [TTSS(SPI-2 encode) (VF0321)] [Salmonella enterica subsp. enterica serovar Typhimurium str. LT2]
/home/mikra/workflow/bacteria/salmonela/consensus/H-SM20/contigs.fa	NODE_1_length_598007_cov_50.934901	556205	556453	+	ssaI	1-249/249		0/0	100	100	vfdb	NP_460373	(ssaI) type III secretion system inner rod protein SsaI [TTSS(SPI-2 encode) (VF0321)] [Salmonella enterica subsp. enterica serovar Typhimurium str. LT2]
/home/mikra/workflow/bacteria/salmonela/consensus/H-SM20/contigs.fa	NODE_1_length_598007_cov_50.934901	556450	557199	+	ssaJ	1-750/750		0/0	100	98.8	vfdb	NP_460374	(ssaJ) type III secretion system inner MS ring protein SsaJ [TTSS(SPI-2 encode) (VF0321)] [Salmonella enterica subsp. enterica serovar Typhimurium str. LT2]
/home/mikra/workflow/bacteria/salmonela/consensus/H-SM20/contigs.fa	NODE_1_length_598007_cov_50.934901	557762	558436	+	ssaK	1-675/675		0/0	100	99.11	vfdb	NP_460376	(ssaK) type III secretion system stator SsaK [TTSS(SPI-2 encode) (VF0321)] [Salmonella enterica subsp. enterica serovar Typhimurium str. LT2]
/home/mikra/workflow/bacteria/salmonela/consensus/H-SM20/contigs.fa	NODE_1_length_598007_cov_50.934901	558402	559418	+	ssaL	1-1017/1017		0/0	100	99.11	vfdb	NP_460377	(ssaL) type III secretion system gatekeeper SsaL [TTSS(SPI-2 encode) (VF0321)] [Salmonella enterica subsp. enterica serovar Typhimurium str. LT2]
/home/mikra/workflow/bacteria/salmonela/consensus/H-SM20/contigs.fa	NODE_1_length_598007_cov_50.934901	559476	559844	+	ssaM	1-369/369		0/0	100	97.56	vfdb	NP_460378	(ssaM) type III secretion system protein SsaM [TTSS(SPI-2 encode) (VF0321)] [Salmonella enterica subsp. enterica serovar Typhimurium str. LT2]
/home/mikra/workflow/bacteria/salmonela/consensus/H-SM20/contigs.fa	NODE_1_length_598007_cov_50.934901	559829	561874	+	ssaV	1-2046/2046		0/0	100	98.92	vfdb	NP_460379	(ssaV) type III secretion system major export apparatus protein ssaV [TTSS(SPI-2 encode) (VF0321)] [Salmonella enterica subsp. enterica serovar Typhimurium str. LT2]
/home/mikra/workflow/bacteria/salmonela/consensus/H-SM20/contigs.fa	NODE_1_length_598007_cov_50.934901	561864	563165	+	ssaN	1-1302/1302		0/0	100	99	vfdb	NP_460380	(ssaN) type III secretion system ATPase SsaN [TTSS(SPI-2 encode) (VF0321)] [Salmonella enterica subsp. enterica serovar Typhimurium str. LT2]
/home/mikra/workflow/bacteria/salmonela/consensus/H-SM20/contigs.fa	NODE_1_length_598007_cov_50.934901	563168	563545	+	ssaO	1-378/378		0/0	100	97.09	vfdb	NP_460381	(ssaO) type III secretion system stalk protein SsaO [TTSS(SPI-2 encode) (VF0321)] [Salmonella enterica subsp. enterica serovar Typhimurium str. LT2]
/home/mikra/workflow/bacteria/salmonela/consensus/H-SM20/contigs.fa	NODE_1_length_598007_cov_50.934901	563526	563900	+	ssaP	1-375/375		0/0	100	99.47	vfdb	NP_460382	(ssaP) type III secretion system needle length regulator SsaP [TTSS(SPI-2 encode) (VF0321)] [Salmonella enterica subsp. enterica serovar Typhimurium str. LT2]
/home/mikra/workflow/bacteria/salmonela/consensus/H-SM20/contigs.fa	NODE_1_length_598007_cov_50.934901	563881	564849	+	ssaQ	1-969/969		0/0	100	98.66	vfdb	NP_460383	(ssaQ) type III secretion system C ring protein SsaQ [TTSS(SPI-2 encode) (VF0321)] [Salmonella enterica subsp. enterica serovar Typhimurium str. LT2]
/home/mikra/workflow/bacteria/salmonela/consensus/H-SM20/contigs.fa	NODE_1_length_598007_cov_50.934901	564917	565564	+	ssaR	1-648/648		0/0	100	99.69	vfdb	NP_460384	(ssaR) type III secretion system minor export apparatus protein SsaR [TTSS(SPI-2 encode) (VF0321)] [Salmonella enterica subsp. enterica serovar Typhimurium str. LT2]
/home/mikra/workflow/bacteria/salmonela/consensus/H-SM20/contigs.fa	NODE_1_length_598007_cov_50.934901	565561	565827	+	ssaS	1-267/267		0/0	100	100	vfdb	NP_460385	(ssaS) type III secretion system minor export apparatus protein SsaS [TTSS(SPI-2 encode) (VF0321)] [Salmonella enterica subsp. enterica serovar Typhimurium str. LT2]
/home/mikra/workflow/bacteria/salmonela/consensus/H-SM20/contigs.fa	NODE_1_length_598007_cov_50.934901	565828	566607	+	ssaT	1-780/780		0/0	100	97.44	vfdb	NP_460386	(ssaT) type III secretion system minor export apparatus protein SsaT [TTSS(SPI-2 encode) (VF0321)] [Salmonella enterica subsp. enterica serovar Typhimurium str. LT2]
/home/mikra/workflow/bacteria/salmonela/consensus/H-SM20/contigs.fa	NODE_1_length_598007_cov_50.934901	566604	567662	+	ssaU	1-1059/1059		0/0	100	98.68	vfdb	NP_460387	(ssaU) type III secretion system export apparatus switch protein SsaU [TTSS(SPI-2 encode) (VF0321)] [Salmonella enterica subsp. enterica serovar Typhimurium str. LT2]
/home/mikra/workflow/bacteria/salmonela/consensus/H-SM20/contigs.fa	NODE_21_length_68388_cov_50.091361	5139	5657	-	fimF	1-519/519		0/0	100	98.84	vfdb	NP_459543	(fimF) type I fimbriae adaptor protein FimF [Type 1 fimbriae (VF0102)] [Salmonella enterica subsp. enterica serovar Typhimurium str. LT2]
/home/mikra/workflow/bacteria/salmonela/consensus/H-SM20/contigs.fa	NODE_21_length_68388_cov_50.091361	5667	6674	-	fimH	1-1008/1008		0/0	100	98.31	vfdb	NP_459542	(fimH) type I fimbriae minor fimbrial subunit FimH adhesin [Type 1 fimbriae (VF0102)] [Salmonella enterica subsp. enterica serovar Typhimurium str. LT2]
/home/mikra/workflow/bacteria/salmonela/consensus/H-SM20/contigs.fa	NODE_21_length_68388_cov_50.091361	6689	9301	-	fimD	1-2613/2613		0/0	100	98.7	vfdb	NP_459541	(fimD) usher protein FimD [Type 1 fimbriae (VF0102)] [Salmonella enterica subsp. enterica serovar Typhimurium str. LT2]
/home/mikra/workflow/bacteria/salmonela/consensus/H-SM20/contigs.fa	NODE_21_length_68388_cov_50.091361	9332	10024	-	fimC	1-693/693		0/0	100	98.56	vfdb	NP_459540	(fimC) chaperone protein FimC [Type 1 fimbriae (VF0102)] [Salmonella enterica subsp. enterica serovar Typhimurium str. LT2]
/home/mikra/workflow/bacteria/salmonela/consensus/H-SM20/contigs.fa	NODE_21_length_68388_cov_50.091361	10068	10601	-	fimI	1-534/534		0/0	100	98.69	vfdb	NP_459539	(fimI) fimbrial protein internal segment [Type 1 fimbriae (VF0102)] [Salmonella enterica subsp. enterica serovar Typhimurium str. LT2]
/home/mikra/workflow/bacteria/salmonela/consensus/H-SM20/contigs.fa	NODE_2_length_329793_cov_51.534464	137543	138175	-	steA	1-633/633		0/0	100	95.26	vfdb	NP_460542	(steA) type III secretion system effector SteA [SPI-1 encoded T3SS (SS010)] [Salmonella enterica subsp. enterica serovar Typhimurium str. LT2]
/home/mikra/workflow/bacteria/salmonela/consensus/H-SM20/contigs.fa	NODE_2_length_329793_cov_51.534464	160232	161182	+	sifB	1-951/951		0/0	100	98.84	vfdb	NP_460561	(sifB) type III secretion system effector SifB [SPI-2 encoded T3SS (SS021)] [Salmonella enterica subsp. enterica serovar Typhimurium str. LT2]
/home/mikra/workflow/bacteria/salmonela/consensus/H-SM20/contigs.fa	NODE_2_length_329793_cov_51.534464	187682	188083	+	steB	1-402/402		0/0	100	98.01	vfdb	AAL20547	(steB) type III secretion system effector SteB [SPI-1 encoded T3SS (SS010)] [Salmonella enterica subsp. enterica serovar Typhimurium str. LT2]
/home/mikra/workflow/bacteria/salmonela/consensus/H-SM20/contigs.fa	NODE_2_length_329793_cov_51.534464	189343	190569	+	sseJ	1-1227/1227		0/0	100	97.72	vfdb	NP_460590	(sseJ) type III secretion system effector SseJ glycerophospholipid:cholesterol acyltransferase [TTSS(SPI-2 encode) (VF0321)] [Salmonella enterica subsp. enterica serovar Typhimurium str. LT2]
/home/mikra/workflow/bacteria/salmonela/consensus/H-SM20/contigs.fa	NODE_2_length_329793_cov_51.534464	267161	268534	-	steC	1-1374/1374		0/0	100	96.36	vfdb	NP_460656	(steC) type III secretion system effector SteC [SPI-2 encoded T3SS (SS021)] [Salmonella enterica subsp. enterica serovar Typhimurium str. LT2]
/home/mikra/workflow/bacteria/salmonela/consensus/H-SM20/contigs.fa	NODE_3_length_307881_cov_50.486600	99865	100587	-	sopE2	1-723/723		0/0	100	98.06	vfdb	NP_460811	(sopE2) type III secretion system effector SopE2 guanine nucleotide exchange factor [TTSS(SPI-1 encode) (VF0116)] [Salmonella enterica subsp. enterica serovar Typhimurium str. LT2]
/home/mikra/workflow/bacteria/salmonela/consensus/H-SM20/contigs.fa	NODE_3_length_307881_cov_50.486600	286449	288797	+	sopA	1-2349/2349		0/0	100	98.72	vfdb	NP_461011	(sopA) type III secretion system effector SopA E3 ubiquitin ligase [TTSS(SPI-1 encode) (VF0116)] [Salmonella enterica subsp. enterica serovar Typhimurium str. LT2]
/home/mikra/workflow/bacteria/salmonela/consensus/H-SM20/contigs.fa	NODE_6_length_270988_cov_51.485375	39404	40312	-	avrA	1-909/909		0/0	100	99.89	vfdb	NP_461786	(avrA) type III secretion system effector AvrA acetyltransferease [TTSS(SPI-1 encode) (VF0116)] [Salmonella enterica subsp. enterica serovar Typhimurium str. LT2]
/home/mikra/workflow/bacteria/salmonela/consensus/H-SM20/contigs.fa	NODE_6_length_270988_cov_51.485375	42846	43298	-	orgC	1-453/453		0/0	100	98.45	vfdb	NP_461789	(orgC) type III secretion system effector OrgC [SPI-1 encoded T3SS (SS010)] [Salmonella enterica subsp. enterica serovar Typhimurium str. LT2]
/home/mikra/workflow/bacteria/salmonela/consensus/H-SM20/contigs.fa	NODE_6_length_270988_cov_51.485375	43295	43975	-	orgB	1-681/681		0/0	100	99.71	vfdb	NP_461790	(orgB) type III secretion system stator OrgB [TTSS(SPI-1 encode) (VF0116)] [Salmonella enterica subsp. enterica serovar Typhimurium str. LT2]
/home/mikra/workflow/bacteria/salmonela/consensus/H-SM20/contigs.fa	NODE_6_length_270988_cov_51.485375	43932	44531	-	orgA	1-600/600		0/0	100	99.33	vfdb	NP_461791	(orgA) type III secretion system accessory cytosolic protein OrgA [SPI-1 encoded T3SS (SS010)] [Salmonella enterica subsp. enterica serovar Typhimurium str. LT2]
/home/mikra/workflow/bacteria/salmonela/consensus/H-SM20/contigs.fa	NODE_6_length_270988_cov_51.485375	44503	45261	-	prgK	1-759/759		0/0	100	99.61	vfdb	NP_461792	(prgK) type III secretion system inner MS ring protein PrgK [TTSS(SPI-1 encode) (VF0116)] [Salmonella enterica subsp. enterica serovar Typhimurium str. LT2]
/home/mikra/workflow/bacteria/salmonela/consensus/H-SM20/contigs.fa	NODE_6_length_270988_cov_51.485375	45258	45563	-	prgJ	1-306/306		0/0	100	100	vfdb	NP_461793	(prgJ) type III secretion system inner rod protein PrgJ [TTSS(SPI-1 encode) (VF0116)] [Salmonella enterica subsp. enterica serovar Typhimurium str. LT2]
/home/mikra/workflow/bacteria/salmonela/consensus/H-SM20/contigs.fa	NODE_6_length_270988_cov_51.485375	45582	45824	-	prgI	1-243/243		0/0	100	97.53	vfdb	NP_461794	(prgI) type III secretion system needle filament protein PrgI [TTSS(SPI-1 encode) (VF0116)] [Salmonella enterica subsp. enterica serovar Typhimurium str. LT2]
/home/mikra/workflow/bacteria/salmonela/consensus/H-SM20/contigs.fa	NODE_6_length_270988_cov_51.485375	45849	47027	-	prgH	1-1179/1179		0/0	100	99.24	vfdb	NP_461795	(prgH) type III secretion system outer MS ring protein PrgH [TTSS(SPI-1 encode) (VF0116)] [Salmonella enterica subsp. enterica serovar Typhimurium str. LT2]
/home/mikra/workflow/bacteria/salmonela/consensus/H-SM20/contigs.fa	NODE_6_length_270988_cov_51.485375	51582	53213	-	sptP	1-1632/1632		0/0	100	99.27	vfdb	NP_461799	(sptP) type III secretion system effector SptP tyrosine phosphatase and GTPase-activating protein [TTSS(SPI-1 encode) (VF0116)] [Salmonella enterica subsp. enterica serovar Typhimurium str. LT2]
/home/mikra/workflow/bacteria/salmonela/consensus/H-SM20/contigs.fa	NODE_6_length_270988_cov_51.485375	53200	53592	-	sicP	1-393/393		0/0	100	99.49	vfdb	NP_461800	(sicP) chaparone for SptP [TTSS(SPI-1 encode) (VF0116)] [Salmonella enterica subsp. enterica serovar Typhimurium str. LT2]
/home/mikra/workflow/bacteria/salmonela/consensus/H-SM20/contigs.fa	NODE_6_length_270988_cov_51.485375	54190	56247	-	sipA/sspA	1-2058/2058		0/0	100	99.32	vfdb	NP_461803	(sipA/sspA) type III secretion system effector SipA actin polymerizing activity [TTSS(SPI-1 encode) (VF0116)] [Salmonella enterica subsp. enterica serovar Typhimurium str. LT2]
/home/mikra/workflow/bacteria/salmonela/consensus/H-SM20/contigs.fa	NODE_6_length_270988_cov_51.485375	56266	57297	-	sipD	1-1032/1032		0/0	100	99.22	vfdb	NP_461804	(sipD) type III secretion system hydrophilic translocator needle tip protein SipD [TTSS(SPI-1 encode) (VF0116)] [Salmonella enterica subsp. enterica serovar Typhimurium str. LT2]
/home/mikra/workflow/bacteria/salmonela/consensus/H-SM20/contigs.fa	NODE_6_length_270988_cov_51.485375	57368	58597	-	sipC/sspC	1-1230/1230		0/0	100	99.92	vfdb	NP_461805	(sipC/sspC) type III secretion system hydrophilic translocator pore protein SipC [TTSS(SPI-1 encode) (VF0116)] [Salmonella enterica subsp. enterica serovar Typhimurium str. LT2]
/home/mikra/workflow/bacteria/salmonela/consensus/H-SM20/contigs.fa	NODE_6_length_270988_cov_51.485375	58625	60406	-	sipB/sspB	1-1782/1782		0/0	100	99.16	vfdb	NP_461806	(sipB/sspB) type III secretion system hydrophilic translocator pore protein SipB [TTSS(SPI-1 encode) (VF0116)] [Salmonella enterica subsp. enterica serovar Typhimurium str. LT2]
/home/mikra/workflow/bacteria/salmonela/consensus/H-SM20/contigs.fa	NODE_6_length_270988_cov_51.485375	60409	60906	-	sicA	1-498/498		0/0	100	99.4	vfdb	NP_461807	(sicA) chaparone for SipC and SipB [TTSS(SPI-1 encode) (VF0116)] [Salmonella enterica subsp. enterica serovar Typhimurium str. LT2]
/home/mikra/workflow/bacteria/salmonela/consensus/H-SM20/contigs.fa	NODE_6_length_270988_cov_51.485375	61044	62114	-	spaS	1-1071/1071		0/0	100	98.97	vfdb	NP_461808	(spaS) type III secretion system export apparatus switch protein SpaS [TTSS(SPI-1 encode) (VF0116)] [Salmonella enterica subsp. enterica serovar Typhimurium str. LT2]
/home/mikra/workflow/bacteria/salmonela/consensus/H-SM20/contigs.fa	NODE_6_length_270988_cov_51.485375	62101	62892	-	spaR	1-792/792		0/0	100	99.24	vfdb	NP_461809	(spaR) type III secretion system minor export apparatus protein SpaR [TTSS(SPI-1 encode) (VF0116)] [Salmonella enterica subsp. enterica serovar Typhimurium str. LT2]
/home/mikra/workflow/bacteria/salmonela/consensus/H-SM20/contigs.fa	NODE_6_length_270988_cov_51.485375	62896	63156	-	spaQ	1-261/261		0/0	100	99.23	vfdb	NP_461810	(spaQ) type III secretion system minor export apparatus protein SpaQ [TTSS(SPI-1 encode) (VF0116)] [Salmonella enterica subsp. enterica serovar Typhimurium str. LT2]
/home/mikra/workflow/bacteria/salmonela/consensus/H-SM20/contigs.fa	NODE_6_length_270988_cov_51.485375	63182	63856	-	spaP	1-675/675		0/0	100	99.56	vfdb	NP_461811	(spaP) type III secretion system minor export apparatus protein SpaP [TTSS(SPI-1 encode) (VF0116)] [Salmonella enterica subsp. enterica serovar Typhimurium str. LT2]
/home/mikra/workflow/bacteria/salmonela/consensus/H-SM20/contigs.fa	NODE_6_length_270988_cov_51.485375	63846	64757	-	spaO	1-912/912		0/0	100	99.45	vfdb	NP_461812	(spaO) type III secretion system C ring protein SpaO [TTSS(SPI-1 encode) (VF0116)] [Salmonella enterica subsp. enterica serovar Typhimurium str. LT2]
/home/mikra/workflow/bacteria/salmonela/consensus/H-SM20/contigs.fa	NODE_6_length_270988_cov_51.485375	64757	65767	-	invJ	1-1011/1011		0/0	100	99.6	vfdb	NP_461813	(invJ) type III secretion system needle length regulator InvJ [TTSS(SPI-1 encode) (VF0116)] [Salmonella enterica subsp. enterica serovar Typhimurium str. LT2]
/home/mikra/workflow/bacteria/salmonela/consensus/H-SM20/contigs.fa	NODE_6_length_270988_cov_51.485375	65767	66210	-	invI	1-444/444		0/0	100	99.32	vfdb	NP_461814	(invI) type III secretion system stalk protein InvI [TTSS(SPI-1 encode) (VF0116)] [Salmonella enterica subsp. enterica serovar Typhimurium str. LT2]
/home/mikra/workflow/bacteria/salmonela/consensus/H-SM20/contigs.fa	NODE_6_length_270988_cov_51.485375	66188	67483	-	invC	1-1296/1296		0/0	100	99.31	vfdb	NP_461815	(invC) type III secretion system ATPase InvC [TTSS(SPI-1 encode) (VF0116)] [Salmonella enterica subsp. enterica serovar Typhimurium str. LT2]
/home/mikra/workflow/bacteria/salmonela/consensus/H-SM20/contigs.fa	NODE_6_length_270988_cov_51.485375	67480	67887	-	invB	1-408/408		0/0	100	98.78	vfdb	NP_461816	(invB) type III secretion system protein InvB [TTSS(SPI-1 encode) (VF0116)] [Salmonella enterica subsp. enterica serovar Typhimurium str. LT2]
/home/mikra/workflow/bacteria/salmonela/consensus/H-SM20/contigs.fa	NODE_6_length_270988_cov_51.485375	67911	69968	-	invA	1-2058/2058		0/0	100	98.88	vfdb	NP_461817	(invA) type III secretion system major export apparatus protein InvA [TTSS(SPI-1 encode) (VF0116)] [Salmonella enterica subsp. enterica serovar Typhimurium str. LT2]
/home/mikra/workflow/bacteria/salmonela/consensus/H-SM20/contigs.fa	NODE_6_length_270988_cov_51.485375	69993	71111	-	invE	1-1119/1119		0/0	100	99.37	vfdb	NP_461818	(invE) type III secretion system gatekeeper invE [TTSS(SPI-1 encode) (VF0116)] [Salmonella enterica subsp. enterica serovar Typhimurium str. LT2]
/home/mikra/workflow/bacteria/salmonela/consensus/H-SM20/contigs.fa	NODE_6_length_270988_cov_51.485375	71108	72796	-	invG	1-1689/1689		0/0	100	98.99	vfdb	NP_461819	(invG) type III secretion system secretin invG [TTSS(SPI-1 encode) (VF0116)] [Salmonella enterica subsp. enterica serovar Typhimurium str. LT2]
/home/mikra/workflow/bacteria/salmonela/consensus/H-SM20/contigs.fa	NODE_6_length_270988_cov_51.485375	72793	73443	-	invF	1-651/651		0/0	100	99.23	vfdb	NP_461820	(invF) type III secretion system regulatory protein InvF [TTSS(SPI-1 encode) (VF0116)] [Salmonella enterica subsp. enterica serovar Typhimurium str. LT2]
/home/mikra/workflow/bacteria/salmonela/consensus/H-SM20/contigs.fa	NODE_6_length_270988_cov_51.485375	73901	74344	+	invH	1-444/444		0/0	100	97.97	vfdb	NP_461821	(invH) type III secretion system pilotin invG [TTSS(SPI-1 encode) (VF0116)] [Salmonella enterica subsp. enterica serovar Typhimurium str. LT2]
/home/mikra/workflow/bacteria/salmonela/consensus/H-SM20/contigs.fa	NODE_6_length_270988_cov_51.485375	114790	115743	+	sopD	1-954/954		0/0	100	98.85	vfdb	NP_461866	(sopD) type III secretion system effector SopD [TTSS(SPI-1 encode) (VF0116)] [Salmonella enterica subsp. enterica serovar Typhimurium str. LT2]
/home/mikra/workflow/bacteria/salmonela/consensus/H-SM20/contigs.fa	NODE_9_length_216465_cov_50.189617	117725	119917	-	sinH	1-2193/2193		0/0	100	95.67	vfdb	NP_461452	(sinH) intimin-like protein [SinH (VF0400)] [Salmonella enterica subsp. enterica serovar Typhimurium str. LT2]
/home/mikra/workflow/bacteria/salmonela/consensus/H-SM21/contigs.fa	NODE_13_length_171403_cov_88.819922	128949	129902	-	sseL	1-954/954		0/0	100	95.18	vfdb	NP_461229	(sseL) type III secretion system effector SseL deubiquitinase [SPI-2 encoded T3SS (SS021)] [Salmonella enterica subsp. enterica serovar Typhimurium str. LT2]
/home/mikra/workflow/bacteria/salmonela/consensus/H-SM21/contigs.fa	NODE_14_length_150385_cov_90.015340	49334	50380	+	sseK2	1-1047/1047		0/0	100	98.19	vfdb	NP_461081	(sseK2) type III secretion system effector SseK2 [SPI-2 encoded T3SS (SS021)] [Salmonella enterica subsp. enterica serovar Typhimurium str. LT2]
/home/mikra/workflow/bacteria/salmonela/consensus/H-SM21/contigs.fa	NODE_17_length_129774_cov_92.538448	48062	48757	+	mgtC	1-696/696		0/0	100	98.99	vfdb	NP_462663	(mgtC) Mg2+ transport protein [MgtBC (VF0106)] [Salmonella enterica subsp. enterica serovar Typhimurium str. LT2]
/home/mikra/workflow/bacteria/salmonela/consensus/H-SM21/contigs.fa	NODE_17_length_129774_cov_92.538448	48976	51702	+	mgtB	1-2727/2727		0/0	100	99.12	vfdb	NP_462662	(mgtB) Mg2+ transport protein [MgtBC (VF0106)] [Salmonella enterica subsp. enterica serovar Typhimurium str. LT2]
/home/mikra/workflow/bacteria/salmonela/consensus/H-SM21/contigs.fa	NODE_17_length_129774_cov_92.538448	55617	58484	-	misL	1-2868/2868		0/0	100	98.88	vfdb	NP_462656	(misL) putative autotransporter [MisL (VF0397)] [Salmonella enterica subsp. enterica serovar Typhimurium str. LT2]
/home/mikra/workflow/bacteria/salmonela/consensus/H-SM21/contigs.fa	NODE_1_length_611295_cov_90.924445	30346	31404	-	ssaU	1-1059/1059		0/0	100	98.68	vfdb	NP_460387	(ssaU) type III secretion system export apparatus switch protein SsaU [TTSS(SPI-2 encode) (VF0321)] [Salmonella enterica subsp. enterica serovar Typhimurium str. LT2]
/home/mikra/workflow/bacteria/salmonela/consensus/H-SM21/contigs.fa	NODE_1_length_611295_cov_90.924445	31401	32180	-	ssaT	1-780/780		0/0	100	97.44	vfdb	NP_460386	(ssaT) type III secretion system minor export apparatus protein SsaT [TTSS(SPI-2 encode) (VF0321)] [Salmonella enterica subsp. enterica serovar Typhimurium str. LT2]
/home/mikra/workflow/bacteria/salmonela/consensus/H-SM21/contigs.fa	NODE_1_length_611295_cov_90.924445	32181	32447	-	ssaS	1-267/267		0/0	100	100	vfdb	NP_460385	(ssaS) type III secretion system minor export apparatus protein SsaS [TTSS(SPI-2 encode) (VF0321)] [Salmonella enterica subsp. enterica serovar Typhimurium str. LT2]
/home/mikra/workflow/bacteria/salmonela/consensus/H-SM21/contigs.fa	NODE_1_length_611295_cov_90.924445	32444	33091	-	ssaR	1-648/648		0/0	100	99.69	vfdb	NP_460384	(ssaR) type III secretion system minor export apparatus protein SsaR [TTSS(SPI-2 encode) (VF0321)] [Salmonella enterica subsp. enterica serovar Typhimurium str. LT2]
/home/mikra/workflow/bacteria/salmonela/consensus/H-SM21/contigs.fa	NODE_1_length_611295_cov_90.924445	33159	34127	-	ssaQ	1-969/969		0/0	100	98.66	vfdb	NP_460383	(ssaQ) type III secretion system C ring protein SsaQ [TTSS(SPI-2 encode) (VF0321)] [Salmonella enterica subsp. enterica serovar Typhimurium str. LT2]
/home/mikra/workflow/bacteria/salmonela/consensus/H-SM21/contigs.fa	NODE_1_length_611295_cov_90.924445	34108	34482	-	ssaP	1-375/375		0/0	100	99.47	vfdb	NP_460382	(ssaP) type III secretion system needle length regulator SsaP [TTSS(SPI-2 encode) (VF0321)] [Salmonella enterica subsp. enterica serovar Typhimurium str. LT2]
/home/mikra/workflow/bacteria/salmonela/consensus/H-SM21/contigs.fa	NODE_1_length_611295_cov_90.924445	34463	34840	-	ssaO	1-378/378		0/0	100	97.09	vfdb	NP_460381	(ssaO) type III secretion system stalk protein SsaO [TTSS(SPI-2 encode) (VF0321)] [Salmonella enterica subsp. enterica serovar Typhimurium str. LT2]
/home/mikra/workflow/bacteria/salmonela/consensus/H-SM21/contigs.fa	NODE_1_length_611295_cov_90.924445	34843	36144	-	ssaN	1-1302/1302		0/0	100	99	vfdb	NP_460380	(ssaN) type III secretion system ATPase SsaN [TTSS(SPI-2 encode) (VF0321)] [Salmonella enterica subsp. enterica serovar Typhimurium str. LT2]
/home/mikra/workflow/bacteria/salmonela/consensus/H-SM21/contigs.fa	NODE_1_length_611295_cov_90.924445	36134	38179	-	ssaV	1-2046/2046		0/0	100	98.92	vfdb	NP_460379	(ssaV) type III secretion system major export apparatus protein ssaV [TTSS(SPI-2 encode) (VF0321)] [Salmonella enterica subsp. enterica serovar Typhimurium str. LT2]
/home/mikra/workflow/bacteria/salmonela/consensus/H-SM21/contigs.fa	NODE_1_length_611295_cov_90.924445	38164	38532	-	ssaM	1-369/369		0/0	100	97.56	vfdb	NP_460378	(ssaM) type III secretion system protein SsaM [TTSS(SPI-2 encode) (VF0321)] [Salmonella enterica subsp. enterica serovar Typhimurium str. LT2]
/home/mikra/workflow/bacteria/salmonela/consensus/H-SM21/contigs.fa	NODE_1_length_611295_cov_90.924445	38590	39606	-	ssaL	1-1017/1017		0/0	100	99.11	vfdb	NP_460377	(ssaL) type III secretion system gatekeeper SsaL [TTSS(SPI-2 encode) (VF0321)] [Salmonella enterica subsp. enterica serovar Typhimurium str. LT2]
/home/mikra/workflow/bacteria/salmonela/consensus/H-SM21/contigs.fa	NODE_1_length_611295_cov_90.924445	39572	40246	-	ssaK	1-675/675		0/0	100	99.11	vfdb	NP_460376	(ssaK) type III secretion system stator SsaK [TTSS(SPI-2 encode) (VF0321)] [Salmonella enterica subsp. enterica serovar Typhimurium str. LT2]
/home/mikra/workflow/bacteria/salmonela/consensus/H-SM21/contigs.fa	NODE_1_length_611295_cov_90.924445	40809	41558	-	ssaJ	1-750/750		0/0	100	98.8	vfdb	NP_460374	(ssaJ) type III secretion system inner MS ring protein SsaJ [TTSS(SPI-2 encode) (VF0321)] [Salmonella enterica subsp. enterica serovar Typhimurium str. LT2]
/home/mikra/workflow/bacteria/salmonela/consensus/H-SM21/contigs.fa	NODE_1_length_611295_cov_90.924445	41555	41803	-	ssaI	1-249/249		0/0	100	100	vfdb	NP_460373	(ssaI) type III secretion system inner rod protein SsaI [TTSS(SPI-2 encode) (VF0321)] [Salmonella enterica subsp. enterica serovar Typhimurium str. LT2]
/home/mikra/workflow/bacteria/salmonela/consensus/H-SM21/contigs.fa	NODE_1_length_611295_cov_90.924445	41815	42042	-	ssaH	1-228/228		0/0	100	99.56	vfdb	NP_460372	(ssaH) type III secretion system protein SsaH [TTSS(SPI-2 encode) (VF0321)] [Salmonella enterica subsp. enterica serovar Typhimurium str. LT2]
/home/mikra/workflow/bacteria/salmonela/consensus/H-SM21/contigs.fa	NODE_1_length_611295_cov_90.924445	42083	42298	-	ssaG	1-216/216		0/0	100	100	vfdb	NP_460371	(ssaG) type III secretion system needle filament protein SsaG [TTSS(SPI-2 encode) (VF0321)] [Salmonella enterica subsp. enterica serovar Typhimurium str. LT2]
/home/mikra/workflow/bacteria/salmonela/consensus/H-SM21/contigs.fa	NODE_1_length_611295_cov_90.924445	42392	43081	-	sseG	1-690/690		0/0	100	97.83	vfdb	NP_460370	(sseG) type III secretion system effector SseG [TTSS(SPI-2 encode) (VF0321)] [Salmonella enterica subsp. enterica serovar Typhimurium str. LT2]
/home/mikra/workflow/bacteria/salmonela/consensus/H-SM21/contigs.fa	NODE_1_length_611295_cov_90.924445	43078	43860	-	sseF	1-783/783		0/0	100	98.34	vfdb	NP_460369	(sseF) type III secretion system effector SseF [TTSS(SPI-2 encode) (VF0321)] [Salmonella enterica subsp. enterica serovar Typhimurium str. LT2]
/home/mikra/workflow/bacteria/salmonela/consensus/H-SM21/contigs.fa	NODE_1_length_611295_cov_90.924445	43876	44310	-	sscB	1-435/435		0/0	100	99.54	vfdb	NP_460368	(sscB) chaperone for sseF [SPI-2 encoded T3SS (SS021)] [Salmonella enterica subsp. enterica serovar Typhimurium str. LT2]
/home/mikra/workflow/bacteria/salmonela/consensus/H-SM21/contigs.fa	NODE_1_length_611295_cov_90.924445	44362	44778	-	sseE	1-417/417		0/0	100	99.52	vfdb	NP_460367	(sseE) type III secretion system effector SseE [TTSS(SPI-2 encode) (VF0321)] [Salmonella enterica subsp. enterica serovar Typhimurium str. LT2]
/home/mikra/workflow/bacteria/salmonela/consensus/H-SM21/contigs.fa	NODE_1_length_611295_cov_90.924445	44781	45368	-	sseD	1-588/588		0/0	100	97.28	vfdb	NP_460366	(sseD) type III secretion system hydrophilic translocator pore protein SseD [TTSS(SPI-2 encode) (VF0321)] [Salmonella enterica subsp. enterica serovar Typhimurium str. LT2]
/home/mikra/workflow/bacteria/salmonela/consensus/H-SM21/contigs.fa	NODE_1_length_611295_cov_90.924445	45384	46838	-	sseC	1-1455/1455		0/0	100	95.67	vfdb	NP_460365	(sseC) type III secretion system hydrophilic translocator pore protein SseC [TTSS(SPI-2 encode) (VF0321)] [Salmonella enterica subsp. enterica serovar Typhimurium str. LT2]
/home/mikra/workflow/bacteria/salmonela/consensus/H-SM21/contigs.fa	NODE_1_length_611295_cov_90.924445	46841	47314	-	sscA	1-474/474		0/0	100	96.83	vfdb	NP_460364	(sscA) chaperone for sseC [SPI-2 encoded T3SS (SS021)] [Salmonella enterica subsp. enterica serovar Typhimurium str. LT2]
/home/mikra/workflow/bacteria/salmonela/consensus/H-SM21/contigs.fa	NODE_1_length_611295_cov_90.924445	47311	47901	-	sseB	1-591/591		0/0	100	97.12	vfdb	NP_460363	(sseB) type III secretion system effector SseB [TTSS(SPI-2 encode) (VF0321)] [Salmonella enterica subsp. enterica serovar Typhimurium str. LT2]
/home/mikra/workflow/bacteria/salmonela/consensus/H-SM21/contigs.fa	NODE_1_length_611295_cov_90.924445	47908	48234	-	sseA	1-327/327		0/0	100	98.78	vfdb	NP_460362	(sseA) chaperone for sseB and sseD [TTSS(SPI-2 encode) (VF0321)] [Salmonella enterica subsp. enterica serovar Typhimurium str. LT2]
/home/mikra/workflow/bacteria/salmonela/consensus/H-SM21/contigs.fa	NODE_1_length_611295_cov_90.924445	48497	48739	-	ssaE	1-243/243		0/0	100	99.59	vfdb	NP_460361	(ssaE) chaperone for sseB [TTSS(SPI-2 encode) (VF0321)] [Salmonella enterica subsp. enterica serovar Typhimurium str. LT2]
/home/mikra/workflow/bacteria/salmonela/consensus/H-SM21/contigs.fa	NODE_1_length_611295_cov_90.924445	48747	49958	-	ssaD	1-1212/1212		0/0	100	99.09	vfdb	NP_460360	(ssaD) type III secretion system outer MS ring protein SsaD [TTSS(SPI-2 encode) (VF0321)] [Salmonella enterica subsp. enterica serovar Typhimurium str. LT2]
/home/mikra/workflow/bacteria/salmonela/consensus/H-SM21/contigs.fa	NODE_1_length_611295_cov_90.924445	49939	51432	-	ssaC	1-1494/1494		0/0	100	99	vfdb	NP_460359	(ssaC) type III secretion system secretin SsaC [TTSS(SPI-2 encode) (VF0321)] [Salmonella enterica subsp. enterica serovar Typhimurium str. LT2]
/home/mikra/workflow/bacteria/salmonela/consensus/H-SM21/contigs.fa	NODE_1_length_611295_cov_90.924445	51434	51835	-	spiC/ssaB	1-402/402		0/0	100	100	vfdb	NP_460358	(spiC/ssaB) type III secretion system protein SsaB [TTSS(SPI-2 encode) (VF0321)] [Salmonella enterica subsp. enterica serovar Typhimurium str. LT2]
/home/mikra/workflow/bacteria/salmonela/consensus/H-SM21/contigs.fa	NODE_1_length_611295_cov_90.924445	200569	201378	+	cdtB	1-810/810		0/0	100	99.75	vfdb	NP_456275	(cdtB) cytolethal distending toxin B [CdtB (VF0407)] [Salmonella enterica subsp. enterica serovar Typhi str. CT18]
/home/mikra/workflow/bacteria/salmonela/consensus/H-SM21/contigs.fa	NODE_1_length_611295_cov_90.924445	221292	222302	+	sifA	1-1011/1011		0/0	100	97.92	vfdb	NP_460194	(sifA) type III secretion system effector SifA N-terminal SKIP-binding domain C-terminal guanine nucleotide exchange factor activity [TTSS(SPI-2 encode) (VF0321)] [Salmonella enterica subsp. enterica serovar Typhimurium str. LT2]
/home/mikra/workflow/bacteria/salmonela/consensus/H-SM21/contigs.fa	NODE_1_length_611295_cov_90.924445	298360	298686	-	csgC	1-327/327		0/0	100	99.39	vfdb	NP_460116	(csgC) curli assembly protein CsgC [Agf (VF0103)] [Salmonella enterica subsp. enterica serovar Typhimurium str. LT2]
/home/mikra/workflow/bacteria/salmonela/consensus/H-SM21/contigs.fa	NODE_1_length_611295_cov_90.924445	298748	299203	-	csgA	1-456/456		0/0	100	100	vfdb	NP_460115	(csgA) curlin major subunit CsgA [Agf (VF0103)] [Salmonella enterica subsp. enterica serovar Typhimurium str. LT2]
/home/mikra/workflow/bacteria/salmonela/consensus/H-SM21/contigs.fa	NODE_1_length_611295_cov_90.924445	299245	299700	-	csgB	1-456/456		0/0	100	100	vfdb	NP_460114	(csgB) minor curlin subunit precursor curli nucleator protein CsgB [Agf (VF0103)] [Salmonella enterica subsp. enterica serovar Typhimurium str. LT2]
/home/mikra/workflow/bacteria/salmonela/consensus/H-SM21/contigs.fa	NODE_1_length_611295_cov_90.924445	300455	301105	+	csgD	1-651/651		0/0	100	99.08	vfdb	NP_460113	(csgD) DNA-binding transcriptional regulator CsgD [curli fibers/thin aggregative fimbriae (AGF) (AI094)] [Salmonella enterica subsp. enterica serovar Typhimurium str. LT2]
/home/mikra/workflow/bacteria/salmonela/consensus/H-SM21/contigs.fa	NODE_1_length_611295_cov_90.924445	301110	301505	+	csgE	1-396/396		0/0	100	100	vfdb	NP_460112	(csgE) curli production assembly/transport protein CsgE [Agf (VF0103)] [Salmonella enterica subsp. enterica serovar Typhimurium str. LT2]
/home/mikra/workflow/bacteria/salmonela/consensus/H-SM21/contigs.fa	NODE_1_length_611295_cov_90.924445	301532	301948	+	csgF	1-417/417		0/0	100	99.76	vfdb	NP_460111	(csgF) curli production assembly/transport protein CsgF [Agf (VF0103)] [Salmonella enterica subsp. enterica serovar Typhimurium str. LT2]
/home/mikra/workflow/bacteria/salmonela/consensus/H-SM21/contigs.fa	NODE_1_length_611295_cov_90.924445	301975	302808	+	csgG	1-834/834		0/0	100	99.4	vfdb	NP_460110	(csgG) curli production assembly/transport protein CsgG [Agf (VF0103)] [Salmonella enterica subsp. enterica serovar Typhimurium str. LT2]
/home/mikra/workflow/bacteria/salmonela/consensus/H-SM21/contigs.fa	NODE_1_length_611295_cov_90.924445	351950	353635	+	sopB/sigD	1-1686/1686		0/0	100	99.05	vfdb	NP_460064	(sopB/sigD) type III secretion system effector SopB phosphoinositide phosphatase [TTSS(SPI-1 encode) (VF0116)] [Salmonella enterica subsp. enterica serovar Typhimurium str. LT2]
/home/mikra/workflow/bacteria/salmonela/consensus/H-SM21/contigs.fa	NODE_1_length_611295_cov_90.924445	354971	355846	+	pipB	1-876/876		0/0	100	99.09	vfdb	NP_460061	(pipB) type III secretion system effector PipB [SPI-2 encoded T3SS (SS021)] [Salmonella enterica subsp. enterica serovar Typhimurium str. LT2]
/home/mikra/workflow/bacteria/salmonela/consensus/H-SM21/contigs.fa	NODE_1_length_611295_cov_90.924445	427661	428620	-	sopD2	1-960/960		0/0	100	97.08	vfdb	NP_459947	(sopD2) type III secretion system effector SopD2 [SPI-2 encoded T3SS (SS021)] [Salmonella enterica subsp. enterica serovar Typhimurium str. LT2]
/home/mikra/workflow/bacteria/salmonela/consensus/H-SM21/contigs.fa	NODE_1_length_611295_cov_90.924445	561778	564075	-	slrP	1-2298/2298		0/0	100	99.78	vfdb	NP_459778	(slrP) type III secretion system effector SlrP E3 ubiquitin ligase [TTSS(SPI-1 encode) (VF0116)] [Salmonella enterica subsp. enterica serovar Typhimurium str. LT2]
/home/mikra/workflow/bacteria/salmonela/consensus/H-SM21/contigs.fa	NODE_22_length_54599_cov_92.829385	11087	12139	-	pipB2	1-1053/1053		0/0	100	94.59	vfdb	NP_461706	(pipB2) type III secretion system effector PipB3 [SPI-2 encoded T3SS (SS021)] [Salmonella enterica subsp. enterica serovar Typhimurium str. LT2]
/home/mikra/workflow/bacteria/salmonela/consensus/H-SM21/contigs.fa	NODE_22_length_54599_cov_92.829385	13880	14776	+	mig-14	1-897/897		0/0	100	97.88	vfdb	NP_461708	(mig-14) antimicrobial peptide resistance protein Mig-14 [Mig-14 (VF0395)] [Salmonella enterica subsp. enterica serovar Typhimurium str. LT2]
/home/mikra/workflow/bacteria/salmonela/consensus/H-SM21/contigs.fa	NODE_2_length_336827_cov_91.866203	5139	5657	-	fimF	1-519/519		0/0	100	98.84	vfdb	NP_459543	(fimF) type I fimbriae adaptor protein FimF [Type 1 fimbriae (VF0102)] [Salmonella enterica subsp. enterica serovar Typhimurium str. LT2]
/home/mikra/workflow/bacteria/salmonela/consensus/H-SM21/contigs.fa	NODE_2_length_336827_cov_91.866203	5667	6674	-	fimH	1-1008/1008		0/0	100	98.31	vfdb	NP_459542	(fimH) type I fimbriae minor fimbrial subunit FimH adhesin [Type 1 fimbriae (VF0102)] [Salmonella enterica subsp. enterica serovar Typhimurium str. LT2]
/home/mikra/workflow/bacteria/salmonela/consensus/H-SM21/contigs.fa	NODE_2_length_336827_cov_91.866203	6689	9301	-	fimD	1-2613/2613		0/0	100	98.7	vfdb	NP_459541	(fimD) usher protein FimD [Type 1 fimbriae (VF0102)] [Salmonella enterica subsp. enterica serovar Typhimurium str. LT2]
/home/mikra/workflow/bacteria/salmonela/consensus/H-SM21/contigs.fa	NODE_2_length_336827_cov_91.866203	9332	10024	-	fimC	1-693/693		0/0	100	98.56	vfdb	NP_459540	(fimC) chaperone protein FimC [Type 1 fimbriae (VF0102)] [Salmonella enterica subsp. enterica serovar Typhimurium str. LT2]
/home/mikra/workflow/bacteria/salmonela/consensus/H-SM21/contigs.fa	NODE_2_length_336827_cov_91.866203	10068	10601	-	fimI	1-534/534		0/0	100	98.69	vfdb	NP_459539	(fimI) fimbrial protein internal segment [Type 1 fimbriae (VF0102)] [Salmonella enterica subsp. enterica serovar Typhimurium str. LT2]
/home/mikra/workflow/bacteria/salmonela/consensus/H-SM21/contigs.fa	NODE_4_length_329916_cov_91.580487	61379	62752	+	steC	1-1374/1374		0/0	100	96.36	vfdb	NP_460656	(steC) type III secretion system effector SteC [SPI-2 encoded T3SS (SS021)] [Salmonella enterica subsp. enterica serovar Typhimurium str. LT2]
/home/mikra/workflow/bacteria/salmonela/consensus/H-SM21/contigs.fa	NODE_4_length_329916_cov_91.580487	139344	140570	-	sseJ	1-1227/1227		0/0	100	97.72	vfdb	NP_460590	(sseJ) type III secretion system effector SseJ glycerophospholipid:cholesterol acyltransferase [TTSS(SPI-2 encode) (VF0321)] [Salmonella enterica subsp. enterica serovar Typhimurium str. LT2]
/home/mikra/workflow/bacteria/salmonela/consensus/H-SM21/contigs.fa	NODE_4_length_329916_cov_91.580487	141830	142231	-	steB	1-402/402		0/0	100	98.01	vfdb	AAL20547	(steB) type III secretion system effector SteB [SPI-1 encoded T3SS (SS010)] [Salmonella enterica subsp. enterica serovar Typhimurium str. LT2]
/home/mikra/workflow/bacteria/salmonela/consensus/H-SM21/contigs.fa	NODE_4_length_329916_cov_91.580487	168731	169681	-	sifB	1-951/951		0/0	100	98.84	vfdb	NP_460561	(sifB) type III secretion system effector SifB [SPI-2 encoded T3SS (SS021)] [Salmonella enterica subsp. enterica serovar Typhimurium str. LT2]
/home/mikra/workflow/bacteria/salmonela/consensus/H-SM21/contigs.fa	NODE_4_length_329916_cov_91.580487	191738	192370	+	steA	1-633/633		0/0	100	95.26	vfdb	NP_460542	(steA) type III secretion system effector SteA [SPI-1 encoded T3SS (SS010)] [Salmonella enterica subsp. enterica serovar Typhimurium str. LT2]
/home/mikra/workflow/bacteria/salmonela/consensus/H-SM21/contigs.fa	NODE_5_length_307597_cov_90.338799	19085	21433	-	sopA	1-2349/2349		0/0	100	98.72	vfdb	NP_461011	(sopA) type III secretion system effector SopA E3 ubiquitin ligase [TTSS(SPI-1 encode) (VF0116)] [Salmonella enterica subsp. enterica serovar Typhimurium str. LT2]
/home/mikra/workflow/bacteria/salmonela/consensus/H-SM21/contigs.fa	NODE_5_length_307597_cov_90.338799	207295	208017	+	sopE2	1-723/723		0/0	100	98.06	vfdb	NP_460811	(sopE2) type III secretion system effector SopE2 guanine nucleotide exchange factor [TTSS(SPI-1 encode) (VF0116)] [Salmonella enterica subsp. enterica serovar Typhimurium str. LT2]
/home/mikra/workflow/bacteria/salmonela/consensus/H-SM21/contigs.fa	NODE_7_length_270988_cov_90.516932	39404	40312	-	avrA	1-909/909		0/0	100	99.89	vfdb	NP_461786	(avrA) type III secretion system effector AvrA acetyltransferease [TTSS(SPI-1 encode) (VF0116)] [Salmonella enterica subsp. enterica serovar Typhimurium str. LT2]
/home/mikra/workflow/bacteria/salmonela/consensus/H-SM21/contigs.fa	NODE_7_length_270988_cov_90.516932	42846	43298	-	orgC	1-453/453		0/0	100	98.45	vfdb	NP_461789	(orgC) type III secretion system effector OrgC [SPI-1 encoded T3SS (SS010)] [Salmonella enterica subsp. enterica serovar Typhimurium str. LT2]
/home/mikra/workflow/bacteria/salmonela/consensus/H-SM21/contigs.fa	NODE_7_length_270988_cov_90.516932	43295	43975	-	orgB	1-681/681		0/0	100	99.71	vfdb	NP_461790	(orgB) type III secretion system stator OrgB [TTSS(SPI-1 encode) (VF0116)] [Salmonella enterica subsp. enterica serovar Typhimurium str. LT2]
/home/mikra/workflow/bacteria/salmonela/consensus/H-SM21/contigs.fa	NODE_7_length_270988_cov_90.516932	43932	44531	-	orgA	1-600/600		0/0	100	99.33	vfdb	NP_461791	(orgA) type III secretion system accessory cytosolic protein OrgA [SPI-1 encoded T3SS (SS010)] [Salmonella enterica subsp. enterica serovar Typhimurium str. LT2]
/home/mikra/workflow/bacteria/salmonela/consensus/H-SM21/contigs.fa	NODE_7_length_270988_cov_90.516932	44503	45261	-	prgK	1-759/759		0/0	100	99.61	vfdb	NP_461792	(prgK) type III secretion system inner MS ring protein PrgK [TTSS(SPI-1 encode) (VF0116)] [Salmonella enterica subsp. enterica serovar Typhimurium str. LT2]
/home/mikra/workflow/bacteria/salmonela/consensus/H-SM21/contigs.fa	NODE_7_length_270988_cov_90.516932	45258	45563	-	prgJ	1-306/306		0/0	100	100	vfdb	NP_461793	(prgJ) type III secretion system inner rod protein PrgJ [TTSS(SPI-1 encode) (VF0116)] [Salmonella enterica subsp. enterica serovar Typhimurium str. LT2]
/home/mikra/workflow/bacteria/salmonela/consensus/H-SM21/contigs.fa	NODE_7_length_270988_cov_90.516932	45582	45824	-	prgI	1-243/243		0/0	100	97.53	vfdb	NP_461794	(prgI) type III secretion system needle filament protein PrgI [TTSS(SPI-1 encode) (VF0116)] [Salmonella enterica subsp. enterica serovar Typhimurium str. LT2]
/home/mikra/workflow/bacteria/salmonela/consensus/H-SM21/contigs.fa	NODE_7_length_270988_cov_90.516932	45849	47027	-	prgH	1-1179/1179		0/0	100	99.24	vfdb	NP_461795	(prgH) type III secretion system outer MS ring protein PrgH [TTSS(SPI-1 encode) (VF0116)] [Salmonella enterica subsp. enterica serovar Typhimurium str. LT2]
/home/mikra/workflow/bacteria/salmonela/consensus/H-SM21/contigs.fa	NODE_7_length_270988_cov_90.516932	51582	53213	-	sptP	1-1632/1632		0/0	100	99.27	vfdb	NP_461799	(sptP) type III secretion system effector SptP tyrosine phosphatase and GTPase-activating protein [TTSS(SPI-1 encode) (VF0116)] [Salmonella enterica subsp. enterica serovar Typhimurium str. LT2]
/home/mikra/workflow/bacteria/salmonela/consensus/H-SM21/contigs.fa	NODE_7_length_270988_cov_90.516932	53200	53592	-	sicP	1-393/393		0/0	100	99.49	vfdb	NP_461800	(sicP) chaparone for SptP [TTSS(SPI-1 encode) (VF0116)] [Salmonella enterica subsp. enterica serovar Typhimurium str. LT2]
/home/mikra/workflow/bacteria/salmonela/consensus/H-SM21/contigs.fa	NODE_7_length_270988_cov_90.516932	54190	56247	-	sipA/sspA	1-2058/2058		0/0	100	99.32	vfdb	NP_461803	(sipA/sspA) type III secretion system effector SipA actin polymerizing activity [TTSS(SPI-1 encode) (VF0116)] [Salmonella enterica subsp. enterica serovar Typhimurium str. LT2]
/home/mikra/workflow/bacteria/salmonela/consensus/H-SM21/contigs.fa	NODE_7_length_270988_cov_90.516932	56266	57297	-	sipD	1-1032/1032		0/0	100	99.22	vfdb	NP_461804	(sipD) type III secretion system hydrophilic translocator needle tip protein SipD [TTSS(SPI-1 encode) (VF0116)] [Salmonella enterica subsp. enterica serovar Typhimurium str. LT2]
/home/mikra/workflow/bacteria/salmonela/consensus/H-SM21/contigs.fa	NODE_7_length_270988_cov_90.516932	57368	58597	-	sipC/sspC	1-1230/1230		0/0	100	99.92	vfdb	NP_461805	(sipC/sspC) type III secretion system hydrophilic translocator pore protein SipC [TTSS(SPI-1 encode) (VF0116)] [Salmonella enterica subsp. enterica serovar Typhimurium str. LT2]
/home/mikra/workflow/bacteria/salmonela/consensus/H-SM21/contigs.fa	NODE_7_length_270988_cov_90.516932	58625	60406	-	sipB/sspB	1-1782/1782		0/0	100	99.16	vfdb	NP_461806	(sipB/sspB) type III secretion system hydrophilic translocator pore protein SipB [TTSS(SPI-1 encode) (VF0116)] [Salmonella enterica subsp. enterica serovar Typhimurium str. LT2]
/home/mikra/workflow/bacteria/salmonela/consensus/H-SM21/contigs.fa	NODE_7_length_270988_cov_90.516932	60409	60906	-	sicA	1-498/498		0/0	100	99.4	vfdb	NP_461807	(sicA) chaparone for SipC and SipB [TTSS(SPI-1 encode) (VF0116)] [Salmonella enterica subsp. enterica serovar Typhimurium str. LT2]
/home/mikra/workflow/bacteria/salmonela/consensus/H-SM21/contigs.fa	NODE_7_length_270988_cov_90.516932	61044	62114	-	spaS	1-1071/1071		0/0	100	98.97	vfdb	NP_461808	(spaS) type III secretion system export apparatus switch protein SpaS [TTSS(SPI-1 encode) (VF0116)] [Salmonella enterica subsp. enterica serovar Typhimurium str. LT2]
/home/mikra/workflow/bacteria/salmonela/consensus/H-SM21/contigs.fa	NODE_7_length_270988_cov_90.516932	62101	62892	-	spaR	1-792/792		0/0	100	99.24	vfdb	NP_461809	(spaR) type III secretion system minor export apparatus protein SpaR [TTSS(SPI-1 encode) (VF0116)] [Salmonella enterica subsp. enterica serovar Typhimurium str. LT2]
/home/mikra/workflow/bacteria/salmonela/consensus/H-SM21/contigs.fa	NODE_7_length_270988_cov_90.516932	62896	63156	-	spaQ	1-261/261		0/0	100	99.23	vfdb	NP_461810	(spaQ) type III secretion system minor export apparatus protein SpaQ [TTSS(SPI-1 encode) (VF0116)] [Salmonella enterica subsp. enterica serovar Typhimurium str. LT2]
/home/mikra/workflow/bacteria/salmonela/consensus/H-SM21/contigs.fa	NODE_7_length_270988_cov_90.516932	63182	63856	-	spaP	1-675/675		0/0	100	99.56	vfdb	NP_461811	(spaP) type III secretion system minor export apparatus protein SpaP [TTSS(SPI-1 encode) (VF0116)] [Salmonella enterica subsp. enterica serovar Typhimurium str. LT2]
/home/mikra/workflow/bacteria/salmonela/consensus/H-SM21/contigs.fa	NODE_7_length_270988_cov_90.516932	63846	64757	-	spaO	1-912/912		0/0	100	99.45	vfdb	NP_461812	(spaO) type III secretion system C ring protein SpaO [TTSS(SPI-1 encode) (VF0116)] [Salmonella enterica subsp. enterica serovar Typhimurium str. LT2]
/home/mikra/workflow/bacteria/salmonela/consensus/H-SM21/contigs.fa	NODE_7_length_270988_cov_90.516932	64757	65767	-	invJ	1-1011/1011		0/0	100	99.6	vfdb	NP_461813	(invJ) type III secretion system needle length regulator InvJ [TTSS(SPI-1 encode) (VF0116)] [Salmonella enterica subsp. enterica serovar Typhimurium str. LT2]
/home/mikra/workflow/bacteria/salmonela/consensus/H-SM21/contigs.fa	NODE_7_length_270988_cov_90.516932	65767	66210	-	invI	1-444/444		0/0	100	99.32	vfdb	NP_461814	(invI) type III secretion system stalk protein InvI [TTSS(SPI-1 encode) (VF0116)] [Salmonella enterica subsp. enterica serovar Typhimurium str. LT2]
/home/mikra/workflow/bacteria/salmonela/consensus/H-SM21/contigs.fa	NODE_7_length_270988_cov_90.516932	66188	67483	-	invC	1-1296/1296		0/0	100	99.31	vfdb	NP_461815	(invC) type III secretion system ATPase InvC [TTSS(SPI-1 encode) (VF0116)] [Salmonella enterica subsp. enterica serovar Typhimurium str. LT2]
/home/mikra/workflow/bacteria/salmonela/consensus/H-SM21/contigs.fa	NODE_7_length_270988_cov_90.516932	67480	67887	-	invB	1-408/408		0/0	100	98.78	vfdb	NP_461816	(invB) type III secretion system protein InvB [TTSS(SPI-1 encode) (VF0116)] [Salmonella enterica subsp. enterica serovar Typhimurium str. LT2]
/home/mikra/workflow/bacteria/salmonela/consensus/H-SM21/contigs.fa	NODE_7_length_270988_cov_90.516932	67911	69968	-	invA	1-2058/2058		0/0	100	98.88	vfdb	NP_461817	(invA) type III secretion system major export apparatus protein InvA [TTSS(SPI-1 encode) (VF0116)] [Salmonella enterica subsp. enterica serovar Typhimurium str. LT2]
/home/mikra/workflow/bacteria/salmonela/consensus/H-SM21/contigs.fa	NODE_7_length_270988_cov_90.516932	69993	71111	-	invE	1-1119/1119		0/0	100	99.37	vfdb	NP_461818	(invE) type III secretion system gatekeeper invE [TTSS(SPI-1 encode) (VF0116)] [Salmonella enterica subsp. enterica serovar Typhimurium str. LT2]
/home/mikra/workflow/bacteria/salmonela/consensus/H-SM21/contigs.fa	NODE_7_length_270988_cov_90.516932	71108	72796	-	invG	1-1689/1689		0/0	100	98.99	vfdb	NP_461819	(invG) type III secretion system secretin invG [TTSS(SPI-1 encode) (VF0116)] [Salmonella enterica subsp. enterica serovar Typhimurium str. LT2]
/home/mikra/workflow/bacteria/salmonela/consensus/H-SM21/contigs.fa	NODE_7_length_270988_cov_90.516932	72793	73443	-	invF	1-651/651		0/0	100	99.23	vfdb	NP_461820	(invF) type III secretion system regulatory protein InvF [TTSS(SPI-1 encode) (VF0116)] [Salmonella enterica subsp. enterica serovar Typhimurium str. LT2]
/home/mikra/workflow/bacteria/salmonela/consensus/H-SM21/contigs.fa	NODE_7_length_270988_cov_90.516932	73901	74344	+	invH	1-444/444		0/0	100	97.97	vfdb	NP_461821	(invH) type III secretion system pilotin invG [TTSS(SPI-1 encode) (VF0116)] [Salmonella enterica subsp. enterica serovar Typhimurium str. LT2]
/home/mikra/workflow/bacteria/salmonela/consensus/H-SM21/contigs.fa	NODE_7_length_270988_cov_90.516932	114790	115743	+	sopD	1-954/954		0/0	100	98.85	vfdb	NP_461866	(sopD) type III secretion system effector SopD [TTSS(SPI-1 encode) (VF0116)] [Salmonella enterica subsp. enterica serovar Typhimurium str. LT2]
/home/mikra/workflow/bacteria/salmonela/consensus/H-SM21/contigs.fa	NODE_9_length_216004_cov_88.277732	96132	98324	+	sinH	1-2193/2193		0/0	100	95.67	vfdb	NP_461452	(sinH) intimin-like protein [SinH (VF0400)] [Salmonella enterica subsp. enterica serovar Typhimurium str. LT2]
/home/mikra/workflow/bacteria/salmonela/consensus/H-SM22/contigs.fa	NODE_13_length_171525_cov_95.947793	129071	130024	-	sseL	1-954/954		0/0	100	95.18	vfdb	NP_461229	(sseL) type III secretion system effector SseL deubiquitinase [SPI-2 encoded T3SS (SS021)] [Salmonella enterica subsp. enterica serovar Typhimurium str. LT2]
/home/mikra/workflow/bacteria/salmonela/consensus/H-SM22/contigs.fa	NODE_14_length_150385_cov_97.011455	49334	50380	+	sseK2	1-1047/1047		0/0	100	98.19	vfdb	NP_461081	(sseK2) type III secretion system effector SseK2 [SPI-2 encoded T3SS (SS021)] [Salmonella enterica subsp. enterica serovar Typhimurium str. LT2]
/home/mikra/workflow/bacteria/salmonela/consensus/H-SM22/contigs.fa	NODE_17_length_129774_cov_98.948042	48062	48757	+	mgtC	1-696/696		0/0	100	98.99	vfdb	NP_462663	(mgtC) Mg2+ transport protein [MgtBC (VF0106)] [Salmonella enterica subsp. enterica serovar Typhimurium str. LT2]
/home/mikra/workflow/bacteria/salmonela/consensus/H-SM22/contigs.fa	NODE_17_length_129774_cov_98.948042	48976	51702	+	mgtB	1-2727/2727		0/0	100	99.12	vfdb	NP_462662	(mgtB) Mg2+ transport protein [MgtBC (VF0106)] [Salmonella enterica subsp. enterica serovar Typhimurium str. LT2]
/home/mikra/workflow/bacteria/salmonela/consensus/H-SM22/contigs.fa	NODE_17_length_129774_cov_98.948042	55617	58484	-	misL	1-2868/2868		0/0	100	98.88	vfdb	NP_462656	(misL) putative autotransporter [MisL (VF0397)] [Salmonella enterica subsp. enterica serovar Typhimurium str. LT2]
/home/mikra/workflow/bacteria/salmonela/consensus/H-SM22/contigs.fa	NODE_1_length_598265_cov_98.590592	34191	36488	+	slrP	1-2298/2298		0/0	100	99.78	vfdb	NP_459778	(slrP) type III secretion system effector SlrP E3 ubiquitin ligase [TTSS(SPI-1 encode) (VF0116)] [Salmonella enterica subsp. enterica serovar Typhimurium str. LT2]
/home/mikra/workflow/bacteria/salmonela/consensus/H-SM22/contigs.fa	NODE_1_length_598265_cov_98.590592	169646	170605	+	sopD2	1-960/960		0/0	100	97.08	vfdb	NP_459947	(sopD2) type III secretion system effector SopD2 [SPI-2 encoded T3SS (SS021)] [Salmonella enterica subsp. enterica serovar Typhimurium str. LT2]
/home/mikra/workflow/bacteria/salmonela/consensus/H-SM22/contigs.fa	NODE_1_length_598265_cov_98.590592	242420	243295	-	pipB	1-876/876		0/0	100	99.09	vfdb	NP_460061	(pipB) type III secretion system effector PipB [SPI-2 encoded T3SS (SS021)] [Salmonella enterica subsp. enterica serovar Typhimurium str. LT2]
/home/mikra/workflow/bacteria/salmonela/consensus/H-SM22/contigs.fa	NODE_1_length_598265_cov_98.590592	244631	246316	-	sopB/sigD	1-1686/1686		0/0	100	99.05	vfdb	NP_460064	(sopB/sigD) type III secretion system effector SopB phosphoinositide phosphatase [TTSS(SPI-1 encode) (VF0116)] [Salmonella enterica subsp. enterica serovar Typhimurium str. LT2]
/home/mikra/workflow/bacteria/salmonela/consensus/H-SM22/contigs.fa	NODE_1_length_598265_cov_98.590592	295458	296291	-	csgG	1-834/834		0/0	100	99.4	vfdb	NP_460110	(csgG) curli production assembly/transport protein CsgG [Agf (VF0103)] [Salmonella enterica subsp. enterica serovar Typhimurium str. LT2]
/home/mikra/workflow/bacteria/salmonela/consensus/H-SM22/contigs.fa	NODE_1_length_598265_cov_98.590592	296318	296734	-	csgF	1-417/417		0/0	100	99.76	vfdb	NP_460111	(csgF) curli production assembly/transport protein CsgF [Agf (VF0103)] [Salmonella enterica subsp. enterica serovar Typhimurium str. LT2]
/home/mikra/workflow/bacteria/salmonela/consensus/H-SM22/contigs.fa	NODE_1_length_598265_cov_98.590592	296761	297156	-	csgE	1-396/396		0/0	100	100	vfdb	NP_460112	(csgE) curli production assembly/transport protein CsgE [Agf (VF0103)] [Salmonella enterica subsp. enterica serovar Typhimurium str. LT2]
/home/mikra/workflow/bacteria/salmonela/consensus/H-SM22/contigs.fa	NODE_1_length_598265_cov_98.590592	297161	297811	-	csgD	1-651/651		0/0	100	99.08	vfdb	NP_460113	(csgD) DNA-binding transcriptional regulator CsgD [curli fibers/thin aggregative fimbriae (AGF) (AI094)] [Salmonella enterica subsp. enterica serovar Typhimurium str. LT2]
/home/mikra/workflow/bacteria/salmonela/consensus/H-SM22/contigs.fa	NODE_1_length_598265_cov_98.590592	298566	299021	+	csgB	1-456/456		0/0	100	100	vfdb	NP_460114	(csgB) minor curlin subunit precursor curli nucleator protein CsgB [Agf (VF0103)] [Salmonella enterica subsp. enterica serovar Typhimurium str. LT2]
/home/mikra/workflow/bacteria/salmonela/consensus/H-SM22/contigs.fa	NODE_1_length_598265_cov_98.590592	299063	299518	+	csgA	1-456/456		0/0	100	100	vfdb	NP_460115	(csgA) curlin major subunit CsgA [Agf (VF0103)] [Salmonella enterica subsp. enterica serovar Typhimurium str. LT2]
/home/mikra/workflow/bacteria/salmonela/consensus/H-SM22/contigs.fa	NODE_1_length_598265_cov_98.590592	299580	299906	+	csgC	1-327/327		0/0	100	99.39	vfdb	NP_460116	(csgC) curli assembly protein CsgC [Agf (VF0103)] [Salmonella enterica subsp. enterica serovar Typhimurium str. LT2]
/home/mikra/workflow/bacteria/salmonela/consensus/H-SM22/contigs.fa	NODE_1_length_598265_cov_98.590592	375964	376974	-	sifA	1-1011/1011		0/0	100	97.92	vfdb	NP_460194	(sifA) type III secretion system effector SifA N-terminal SKIP-binding domain C-terminal guanine nucleotide exchange factor activity [TTSS(SPI-2 encode) (VF0321)] [Salmonella enterica subsp. enterica serovar Typhimurium str. LT2]
/home/mikra/workflow/bacteria/salmonela/consensus/H-SM22/contigs.fa	NODE_1_length_598265_cov_98.590592	396888	397697	-	cdtB	1-810/810		0/0	100	99.75	vfdb	NP_456275	(cdtB) cytolethal distending toxin B [CdtB (VF0407)] [Salmonella enterica subsp. enterica serovar Typhi str. CT18]
/home/mikra/workflow/bacteria/salmonela/consensus/H-SM22/contigs.fa	NODE_1_length_598265_cov_98.590592	546431	546832	+	spiC/ssaB	1-402/402		0/0	100	100	vfdb	NP_460358	(spiC/ssaB) type III secretion system protein SsaB [TTSS(SPI-2 encode) (VF0321)] [Salmonella enterica subsp. enterica serovar Typhimurium str. LT2]
/home/mikra/workflow/bacteria/salmonela/consensus/H-SM22/contigs.fa	NODE_1_length_598265_cov_98.590592	546834	548327	+	ssaC	1-1494/1494		0/0	100	99	vfdb	NP_460359	(ssaC) type III secretion system secretin SsaC [TTSS(SPI-2 encode) (VF0321)] [Salmonella enterica subsp. enterica serovar Typhimurium str. LT2]
/home/mikra/workflow/bacteria/salmonela/consensus/H-SM22/contigs.fa	NODE_1_length_598265_cov_98.590592	548308	549519	+	ssaD	1-1212/1212		0/0	100	99.09	vfdb	NP_460360	(ssaD) type III secretion system outer MS ring protein SsaD [TTSS(SPI-2 encode) (VF0321)] [Salmonella enterica subsp. enterica serovar Typhimurium str. LT2]
/home/mikra/workflow/bacteria/salmonela/consensus/H-SM22/contigs.fa	NODE_1_length_598265_cov_98.590592	549527	549769	+	ssaE	1-243/243		0/0	100	99.59	vfdb	NP_460361	(ssaE) chaperone for sseB [TTSS(SPI-2 encode) (VF0321)] [Salmonella enterica subsp. enterica serovar Typhimurium str. LT2]
/home/mikra/workflow/bacteria/salmonela/consensus/H-SM22/contigs.fa	NODE_1_length_598265_cov_98.590592	550032	550358	+	sseA	1-327/327		0/0	100	98.78	vfdb	NP_460362	(sseA) chaperone for sseB and sseD [TTSS(SPI-2 encode) (VF0321)] [Salmonella enterica subsp. enterica serovar Typhimurium str. LT2]
/home/mikra/workflow/bacteria/salmonela/consensus/H-SM22/contigs.fa	NODE_1_length_598265_cov_98.590592	550365	550955	+	sseB	1-591/591		0/0	100	97.12	vfdb	NP_460363	(sseB) type III secretion system effector SseB [TTSS(SPI-2 encode) (VF0321)] [Salmonella enterica subsp. enterica serovar Typhimurium str. LT2]
/home/mikra/workflow/bacteria/salmonela/consensus/H-SM22/contigs.fa	NODE_1_length_598265_cov_98.590592	550952	551425	+	sscA	1-474/474		0/0	100	96.83	vfdb	NP_460364	(sscA) chaperone for sseC [SPI-2 encoded T3SS (SS021)] [Salmonella enterica subsp. enterica serovar Typhimurium str. LT2]
/home/mikra/workflow/bacteria/salmonela/consensus/H-SM22/contigs.fa	NODE_1_length_598265_cov_98.590592	551428	552882	+	sseC	1-1455/1455		0/0	100	95.67	vfdb	NP_460365	(sseC) type III secretion system hydrophilic translocator pore protein SseC [TTSS(SPI-2 encode) (VF0321)] [Salmonella enterica subsp. enterica serovar Typhimurium str. LT2]
/home/mikra/workflow/bacteria/salmonela/consensus/H-SM22/contigs.fa	NODE_1_length_598265_cov_98.590592	552898	553485	+	sseD	1-588/588		0/0	100	97.28	vfdb	NP_460366	(sseD) type III secretion system hydrophilic translocator pore protein SseD [TTSS(SPI-2 encode) (VF0321)] [Salmonella enterica subsp. enterica serovar Typhimurium str. LT2]
/home/mikra/workflow/bacteria/salmonela/consensus/H-SM22/contigs.fa	NODE_1_length_598265_cov_98.590592	553488	553904	+	sseE	1-417/417		0/0	100	99.52	vfdb	NP_460367	(sseE) type III secretion system effector SseE [TTSS(SPI-2 encode) (VF0321)] [Salmonella enterica subsp. enterica serovar Typhimurium str. LT2]
/home/mikra/workflow/bacteria/salmonela/consensus/H-SM22/contigs.fa	NODE_1_length_598265_cov_98.590592	553956	554390	+	sscB	1-435/435		0/0	100	99.54	vfdb	NP_460368	(sscB) chaperone for sseF [SPI-2 encoded T3SS (SS021)] [Salmonella enterica subsp. enterica serovar Typhimurium str. LT2]
/home/mikra/workflow/bacteria/salmonela/consensus/H-SM22/contigs.fa	NODE_1_length_598265_cov_98.590592	554406	555188	+	sseF	1-783/783		0/0	100	98.34	vfdb	NP_460369	(sseF) type III secretion system effector SseF [TTSS(SPI-2 encode) (VF0321)] [Salmonella enterica subsp. enterica serovar Typhimurium str. LT2]
/home/mikra/workflow/bacteria/salmonela/consensus/H-SM22/contigs.fa	NODE_1_length_598265_cov_98.590592	555185	555874	+	sseG	1-690/690		0/0	100	97.83	vfdb	NP_460370	(sseG) type III secretion system effector SseG [TTSS(SPI-2 encode) (VF0321)] [Salmonella enterica subsp. enterica serovar Typhimurium str. LT2]
/home/mikra/workflow/bacteria/salmonela/consensus/H-SM22/contigs.fa	NODE_1_length_598265_cov_98.590592	555968	556183	+	ssaG	1-216/216		0/0	100	100	vfdb	NP_460371	(ssaG) type III secretion system needle filament protein SsaG [TTSS(SPI-2 encode) (VF0321)] [Salmonella enterica subsp. enterica serovar Typhimurium str. LT2]
/home/mikra/workflow/bacteria/salmonela/consensus/H-SM22/contigs.fa	NODE_1_length_598265_cov_98.590592	556224	556451	+	ssaH	1-228/228		0/0	100	99.56	vfdb	NP_460372	(ssaH) type III secretion system protein SsaH [TTSS(SPI-2 encode) (VF0321)] [Salmonella enterica subsp. enterica serovar Typhimurium str. LT2]
/home/mikra/workflow/bacteria/salmonela/consensus/H-SM22/contigs.fa	NODE_1_length_598265_cov_98.590592	556463	556711	+	ssaI	1-249/249		0/0	100	100	vfdb	NP_460373	(ssaI) type III secretion system inner rod protein SsaI [TTSS(SPI-2 encode) (VF0321)] [Salmonella enterica subsp. enterica serovar Typhimurium str. LT2]
/home/mikra/workflow/bacteria/salmonela/consensus/H-SM22/contigs.fa	NODE_1_length_598265_cov_98.590592	556708	557457	+	ssaJ	1-750/750		0/0	100	98.8	vfdb	NP_460374	(ssaJ) type III secretion system inner MS ring protein SsaJ [TTSS(SPI-2 encode) (VF0321)] [Salmonella enterica subsp. enterica serovar Typhimurium str. LT2]
/home/mikra/workflow/bacteria/salmonela/consensus/H-SM22/contigs.fa	NODE_1_length_598265_cov_98.590592	558020	558694	+	ssaK	1-675/675		0/0	100	99.11	vfdb	NP_460376	(ssaK) type III secretion system stator SsaK [TTSS(SPI-2 encode) (VF0321)] [Salmonella enterica subsp. enterica serovar Typhimurium str. LT2]
/home/mikra/workflow/bacteria/salmonela/consensus/H-SM22/contigs.fa	NODE_1_length_598265_cov_98.590592	558660	559676	+	ssaL	1-1017/1017		0/0	100	99.11	vfdb	NP_460377	(ssaL) type III secretion system gatekeeper SsaL [TTSS(SPI-2 encode) (VF0321)] [Salmonella enterica subsp. enterica serovar Typhimurium str. LT2]
/home/mikra/workflow/bacteria/salmonela/consensus/H-SM22/contigs.fa	NODE_1_length_598265_cov_98.590592	559734	560102	+	ssaM	1-369/369		0/0	100	97.56	vfdb	NP_460378	(ssaM) type III secretion system protein SsaM [TTSS(SPI-2 encode) (VF0321)] [Salmonella enterica subsp. enterica serovar Typhimurium str. LT2]
/home/mikra/workflow/bacteria/salmonela/consensus/H-SM22/contigs.fa	NODE_1_length_598265_cov_98.590592	560087	562132	+	ssaV	1-2046/2046		0/0	100	98.92	vfdb	NP_460379	(ssaV) type III secretion system major export apparatus protein ssaV [TTSS(SPI-2 encode) (VF0321)] [Salmonella enterica subsp. enterica serovar Typhimurium str. LT2]
/home/mikra/workflow/bacteria/salmonela/consensus/H-SM22/contigs.fa	NODE_1_length_598265_cov_98.590592	562122	563423	+	ssaN	1-1302/1302		0/0	100	99	vfdb	NP_460380	(ssaN) type III secretion system ATPase SsaN [TTSS(SPI-2 encode) (VF0321)] [Salmonella enterica subsp. enterica serovar Typhimurium str. LT2]
/home/mikra/workflow/bacteria/salmonela/consensus/H-SM22/contigs.fa	NODE_1_length_598265_cov_98.590592	563426	563803	+	ssaO	1-378/378		0/0	100	97.09	vfdb	NP_460381	(ssaO) type III secretion system stalk protein SsaO [TTSS(SPI-2 encode) (VF0321)] [Salmonella enterica subsp. enterica serovar Typhimurium str. LT2]
/home/mikra/workflow/bacteria/salmonela/consensus/H-SM22/contigs.fa	NODE_1_length_598265_cov_98.590592	563784	564158	+	ssaP	1-375/375		0/0	100	99.47	vfdb	NP_460382	(ssaP) type III secretion system needle length regulator SsaP [TTSS(SPI-2 encode) (VF0321)] [Salmonella enterica subsp. enterica serovar Typhimurium str. LT2]
/home/mikra/workflow/bacteria/salmonela/consensus/H-SM22/contigs.fa	NODE_1_length_598265_cov_98.590592	564139	565107	+	ssaQ	1-969/969		0/0	100	98.66	vfdb	NP_460383	(ssaQ) type III secretion system C ring protein SsaQ [TTSS(SPI-2 encode) (VF0321)] [Salmonella enterica subsp. enterica serovar Typhimurium str. LT2]
/home/mikra/workflow/bacteria/salmonela/consensus/H-SM22/contigs.fa	NODE_1_length_598265_cov_98.590592	565175	565822	+	ssaR	1-648/648		0/0	100	99.69	vfdb	NP_460384	(ssaR) type III secretion system minor export apparatus protein SsaR [TTSS(SPI-2 encode) (VF0321)] [Salmonella enterica subsp. enterica serovar Typhimurium str. LT2]
/home/mikra/workflow/bacteria/salmonela/consensus/H-SM22/contigs.fa	NODE_1_length_598265_cov_98.590592	565819	566085	+	ssaS	1-267/267		0/0	100	100	vfdb	NP_460385	(ssaS) type III secretion system minor export apparatus protein SsaS [TTSS(SPI-2 encode) (VF0321)] [Salmonella enterica subsp. enterica serovar Typhimurium str. LT2]
/home/mikra/workflow/bacteria/salmonela/consensus/H-SM22/contigs.fa	NODE_1_length_598265_cov_98.590592	566086	566865	+	ssaT	1-780/780		0/0	100	97.44	vfdb	NP_460386	(ssaT) type III secretion system minor export apparatus protein SsaT [TTSS(SPI-2 encode) (VF0321)] [Salmonella enterica subsp. enterica serovar Typhimurium str. LT2]
/home/mikra/workflow/bacteria/salmonela/consensus/H-SM22/contigs.fa	NODE_1_length_598265_cov_98.590592	566862	567920	+	ssaU	1-1059/1059		0/0	100	98.68	vfdb	NP_460387	(ssaU) type III secretion system export apparatus switch protein SsaU [TTSS(SPI-2 encode) (VF0321)] [Salmonella enterica subsp. enterica serovar Typhimurium str. LT2]
/home/mikra/workflow/bacteria/salmonela/consensus/H-SM22/contigs.fa	NODE_21_length_68388_cov_95.413373	5139	5657	-	fimF	1-519/519		0/0	100	98.84	vfdb	NP_459543	(fimF) type I fimbriae adaptor protein FimF [Type 1 fimbriae (VF0102)] [Salmonella enterica subsp. enterica serovar Typhimurium str. LT2]
/home/mikra/workflow/bacteria/salmonela/consensus/H-SM22/contigs.fa	NODE_21_length_68388_cov_95.413373	5667	6674	-	fimH	1-1008/1008		0/0	100	98.31	vfdb	NP_459542	(fimH) type I fimbriae minor fimbrial subunit FimH adhesin [Type 1 fimbriae (VF0102)] [Salmonella enterica subsp. enterica serovar Typhimurium str. LT2]
/home/mikra/workflow/bacteria/salmonela/consensus/H-SM22/contigs.fa	NODE_21_length_68388_cov_95.413373	6689	9301	-	fimD	1-2613/2613		0/0	100	98.7	vfdb	NP_459541	(fimD) usher protein FimD [Type 1 fimbriae (VF0102)] [Salmonella enterica subsp. enterica serovar Typhimurium str. LT2]
/home/mikra/workflow/bacteria/salmonela/consensus/H-SM22/contigs.fa	NODE_21_length_68388_cov_95.413373	9332	10024	-	fimC	1-693/693		0/0	100	98.56	vfdb	NP_459540	(fimC) chaperone protein FimC [Type 1 fimbriae (VF0102)] [Salmonella enterica subsp. enterica serovar Typhimurium str. LT2]
/home/mikra/workflow/bacteria/salmonela/consensus/H-SM22/contigs.fa	NODE_21_length_68388_cov_95.413373	10068	10601	-	fimI	1-534/534		0/0	100	98.69	vfdb	NP_459539	(fimI) fimbrial protein internal segment [Type 1 fimbriae (VF0102)] [Salmonella enterica subsp. enterica serovar Typhimurium str. LT2]
/home/mikra/workflow/bacteria/salmonela/consensus/H-SM22/contigs.fa	NODE_23_length_54599_cov_100.940947	11087	12139	-	pipB2	1-1053/1053		0/0	100	94.59	vfdb	NP_461706	(pipB2) type III secretion system effector PipB3 [SPI-2 encoded T3SS (SS021)] [Salmonella enterica subsp. enterica serovar Typhimurium str. LT2]
/home/mikra/workflow/bacteria/salmonela/consensus/H-SM22/contigs.fa	NODE_23_length_54599_cov_100.940947	13880	14776	+	mig-14	1-897/897		0/0	100	97.88	vfdb	NP_461708	(mig-14) antimicrobial peptide resistance protein Mig-14 [Mig-14 (VF0395)] [Salmonella enterica subsp. enterica serovar Typhimurium str. LT2]
/home/mikra/workflow/bacteria/salmonela/consensus/H-SM22/contigs.fa	NODE_2_length_329912_cov_100.801769	137543	138175	-	steA	1-633/633		0/0	100	95.26	vfdb	NP_460542	(steA) type III secretion system effector SteA [SPI-1 encoded T3SS (SS010)] [Salmonella enterica subsp. enterica serovar Typhimurium str. LT2]
/home/mikra/workflow/bacteria/salmonela/consensus/H-SM22/contigs.fa	NODE_2_length_329912_cov_100.801769	160232	161182	+	sifB	1-951/951		0/0	100	98.84	vfdb	NP_460561	(sifB) type III secretion system effector SifB [SPI-2 encoded T3SS (SS021)] [Salmonella enterica subsp. enterica serovar Typhimurium str. LT2]
/home/mikra/workflow/bacteria/salmonela/consensus/H-SM22/contigs.fa	NODE_2_length_329912_cov_100.801769	187682	188083	+	steB	1-402/402		0/0	100	98.01	vfdb	AAL20547	(steB) type III secretion system effector SteB [SPI-1 encoded T3SS (SS010)] [Salmonella enterica subsp. enterica serovar Typhimurium str. LT2]
/home/mikra/workflow/bacteria/salmonela/consensus/H-SM22/contigs.fa	NODE_2_length_329912_cov_100.801769	189343	190569	+	sseJ	1-1227/1227		0/0	100	97.72	vfdb	NP_460590	(sseJ) type III secretion system effector SseJ glycerophospholipid:cholesterol acyltransferase [TTSS(SPI-2 encode) (VF0321)] [Salmonella enterica subsp. enterica serovar Typhimurium str. LT2]
/home/mikra/workflow/bacteria/salmonela/consensus/H-SM22/contigs.fa	NODE_2_length_329912_cov_100.801769	267161	268534	-	steC	1-1374/1374		0/0	100	96.36	vfdb	NP_460656	(steC) type III secretion system effector SteC [SPI-2 encoded T3SS (SS021)] [Salmonella enterica subsp. enterica serovar Typhimurium str. LT2]
/home/mikra/workflow/bacteria/salmonela/consensus/H-SM22/contigs.fa	NODE_3_length_307597_cov_97.982630	99581	100303	-	sopE2	1-723/723		0/0	100	98.06	vfdb	NP_460811	(sopE2) type III secretion system effector SopE2 guanine nucleotide exchange factor [TTSS(SPI-1 encode) (VF0116)] [Salmonella enterica subsp. enterica serovar Typhimurium str. LT2]
/home/mikra/workflow/bacteria/salmonela/consensus/H-SM22/contigs.fa	NODE_3_length_307597_cov_97.982630	286165	288513	+	sopA	1-2349/2349		0/0	100	98.72	vfdb	NP_461011	(sopA) type III secretion system effector SopA E3 ubiquitin ligase [TTSS(SPI-1 encode) (VF0116)] [Salmonella enterica subsp. enterica serovar Typhimurium str. LT2]
/home/mikra/workflow/bacteria/salmonela/consensus/H-SM22/contigs.fa	NODE_6_length_270882_cov_98.445092	39404	40312	-	avrA	1-909/909		0/0	100	99.89	vfdb	NP_461786	(avrA) type III secretion system effector AvrA acetyltransferease [TTSS(SPI-1 encode) (VF0116)] [Salmonella enterica subsp. enterica serovar Typhimurium str. LT2]
/home/mikra/workflow/bacteria/salmonela/consensus/H-SM22/contigs.fa	NODE_6_length_270882_cov_98.445092	42846	43298	-	orgC	1-453/453		0/0	100	98.45	vfdb	NP_461789	(orgC) type III secretion system effector OrgC [SPI-1 encoded T3SS (SS010)] [Salmonella enterica subsp. enterica serovar Typhimurium str. LT2]
/home/mikra/workflow/bacteria/salmonela/consensus/H-SM22/contigs.fa	NODE_6_length_270882_cov_98.445092	43295	43975	-	orgB	1-681/681		0/0	100	99.71	vfdb	NP_461790	(orgB) type III secretion system stator OrgB [TTSS(SPI-1 encode) (VF0116)] [Salmonella enterica subsp. enterica serovar Typhimurium str. LT2]
/home/mikra/workflow/bacteria/salmonela/consensus/H-SM22/contigs.fa	NODE_6_length_270882_cov_98.445092	43932	44531	-	orgA	1-600/600		0/0	100	99.33	vfdb	NP_461791	(orgA) type III secretion system accessory cytosolic protein OrgA [SPI-1 encoded T3SS (SS010)] [Salmonella enterica subsp. enterica serovar Typhimurium str. LT2]
[truncated: 2,419 more rows]
